# Supplementary material for: Development of drug-inducible CRISPR-Cas9 systems for large-scale functional screening
Source: BMC Genomics. 2019 Mar 19;20:225. doi: 10.1186/s12864-019-5601-9 (PMC6425629; doi:10.1186/s12864-019-5601-9)
Supplement: Supplementary file 2 — Table S2. Raw NGS count table for FACS-based CRISPR screening using constitutive sgRNA expression vector. (TXT 5224 kb) [file 12864_2019_5601_MOESM2_ESM.txt]

gRNA	gene	Brie_100ng	MC38_High_R1	MC38_High_R2	MC38_High_R3	MC38_Low_R1	MC38_Low_R2	MC38_Low_R3	MC38_PRE_R1	MC38_PRE_R2	MC38_PRE_R3
AGGTTATTACCTGATCAGTG	Usp31	883	452	267	296	278	295	341	1185	830	1175
GGCAGCGTCTGGGTCGCCCG	C2cd4a	264	146	148	87	148	231	99	278	398	351
CAGCCTGTTCCTTCCACCAT	Gm4305	626	45	299	197	61	104	112	392	395	264
TGGCTCAGTGTGACAAACGG	Nmrk1	313	203	97	99	207	152	256	311	344	511
AGTTTCAGACAATGGATGTG	Pms2	711	147	280	192	343	377	384	946	789	799
GATCACGGTCGAGAAGGACA	Palm	683	159	34	198	353	275	76	951	480	515
CCAGGTACCAGACGCCCAGC	Laptm4b	485	138	421	332	153	193	450	687	354	572
AATTGACAGCATCTACGGAC	Gm20831	679	271	203	345	262	107	64	1070	825	682
CGGGGCGTTCCGTACCTGCG	Gmcl1	499	255	174	204	152	157	135	591	331	446
AGCAGGTACGAGCCTGTCGT	Dtnb	712	72	114	176	77	301	138	955	744	752
GACCTGGCAGCCACTGACAT	Zmat3	392	122	363	152	172	133	122	336	438	459
ATATTTCTAGAAGATATGAA	Gm14124	1032	121	196	492	425	262	463	978	949	831
CATCCTGGTCGGGAACAAAG	Rap2a	469	164	59	4	470	338	62	744	537	458
CCTTCGCAGCCACCACGACG	Klhdc9	564	70	58	241	36	237	356	696	496	321
CAACAGATGTAAGTCCACCC	Psma6	433	0	158	0	0	55	138	56	34	122
AGAAATATAGCCAACAACTT	Olfr215	646	408	135	195	236	220	248	1069	692	533
TCCTTGTAGAGTCCCAAGAG	Celf2	261	105	114	119	144	86	206	425	303	437
TTTGGGGTCTGGCATTTGGG	Lce1b	819	277	376	497	170	174	225	842	535	1090
AAGTCACCTCAATGAAGTTC	Rps23	671	106	19	41	86	30	141	78	97	129
CAAGGAGAAACGATACACGG	Ncoa3	402	165	347	190	65	88	0	550	389	380
AAGAGTCAGAGTGAAGTGTG	Wfdc6a	756	262	61	439	529	315	326	1077	699	931
CCTATCAGAGCATGTATGGC	Anxa10	472	38	233	222	127	270	239	698	481	660
GCACTGAAGGTAACACAGAA	1700123O20Rik	375	169	232	111	195	97	243	738	643	474
GCCACTGCAGAGGAAGTACT	Smim22	351	113	156	200	105	433	120	602	391	355
TGAATGAGATCAGAGAGACT	9130023H24Rik	326	128	94	41	147	181	15	365	345	287
GAGTGAGAATAACCAGATGC	Vmn1r31	492	210	103	95	284	164	62	749	459	439
GGCCCTCGGCAAATACACAA	Ttc28	359	37	218	165	79	119	319	438	228	349
TTCTCATCATCACGAGTTAC	Xlr	814	161	230	292	752	586	211	1263	1260	1163
AGCACAACTGTTACCTGACA	Scrn3	621	207	62	162	179	270	479	653	475	542
TTGAATGGACGTTGAAGGCG	Alox12	675	99	182	332	294	285	243	895	702	735
TACACCCACATAGCCTCGTG	Relb	515	26	22	108	35	124	146	227	229	349
GAAGCTATTGGATGAGCGAT	Crlf3	553	248	173	133	61	294	141	764	475	754
CCAGCTGGGATCCGGCATGG	Fam174b	486	219	189	439	60	226	96	492	616	439
GTGACATTGTTGGAGCGAGT	Xpo1	326	11	0	175	0	33	0	62	69	75
CGTAGAACCGTTGTTCTGGG	Vsir	580	149	103	119	303	185	509	634	436	376
GCTATGTGGATCATGAGATG	Pld4	465	96	174	445	158	188	351	433	486	547
TTAATGATTCCCTACCAGAT	Pfdn4	638	359	189	113	177	126	276	641	645	499
GTGTGCTTGATGGAGACCAG	Riiad1	619	300	81	255	56	452	180	519	604	392
CTGCACGGCAGGGCACCGAG	Pias4	429	270	206	132	192	194	135	480	444	658
ACACAACCAGCAGTGGACAA	Nfya	1021	372	271	197	200	208	229	710	711	771
AGCAGGTGTATGATACCGTG	Nln	634	301	334	305	222	324	34	722	368	623
ATCCCCCCGACTTAGGGATT	NA	1075	450	635	419	741	699	949	1568	1507	1472
GGGACACCCAACCAGCCCAA	Igfbp7	372	104	69	160	213	53	84	273	445	457
CAGAGAAAACCATCGCGAAG	Rpp21	355	120	70	1	0	11	0	61	44	59
CGTGTGTGTGAACACCAAGT	Wash1	394	56	117	330	84	130	67	441	264	195
GATCGACTTCCGCTGCACGG	Phlda2	711	355	225	312	306	209	67	1262	863	619
GGTGGAAAGTAATAGTCGAT	Ar	284	32	136	154	0	113	71	288	204	308
GCACTAAGGACATTCCATCG	Pet2	612	336	214	267	399	214	307	1040	678	933
ACTGACTACTATTTCCCAGG	Cx3cl1	645	396	182	608	311	332	164	870	793	752
GGGTGAGCTAATCTCAACAC	Ccdc80	409	132	170	149	85	221	313	629	474	432
CCAGCGCGGTCTGTTCCCCG	Eid1	421	170	108	151	77	137	124	554	423	345
TCATCGGCAAGTACCTGATG	Stk11	466	136	54	125	30	104	183	281	363	201
GCATCATTCTTGGGGATCCG	Tada3	507	177	249	559	35	123	343	821	544	385
GACGGGAGAACTTTCCGTAG	Chst12	514	260	123	303	300	89	357	638	870	415
AAGAAGATGAAATTCCGGCA	Oscp1	677	173	297	292	314	202	285	875	779	667
CCACCTTCGGAGCTCCTCGG	Fezf2	597	267	155	568	199	466	371	908	1201	825
GTATGTCTTACCAATGACAG	Ces3a	556	276	203	94	188	148	467	635	717	856
ATGCAGCCAGGAGCTATGGG	Cpeb3	977	564	118	225	388	310	299	1381	877	1117
TGGGCACGTACTACTGAACG	Ppp1r16b	308	22	15	55	26	29	21	272	348	429
GGAGAGGACGACATTTACTA	Otx2	355	76	74	178	191	161	98	815	453	607
CATACTCAGGCACATGCCAG	Cebpg	571	216	85	215	132	187	369	860	691	813
GAGGGAGGAAATATCCGGAG	Hivep3	328	236	190	82	148	76	114	489	408	255
AGCCAGAGTTCAGAGACACC	Try5	604	132	28	76	56	228	134	550	431	272
AATTGTGGTTAACATTTACG	Pdc	594	158	264	107	192	165	176	880	537	592
AGGGCATTCCAAATGCCTGT	Arhgap6	896	343	289	589	444	317	459	1138	888	872
CAGATGAAGACGTTCCTCAG	4930519G04Rik	634	123	93	191	167	393	281	876	612	1000
GAATGGACCAGGGCATATTG	Gp5	574	198	176	215	164	340	399	1017	730	743
GACTGCGAATCTGACCACCG	Abcc9	441	316	225	356	168	121	297	744	350	583
AGACAATCTAGCCATGAGTA	Olfr395	693	70	74	307	203	385	329	775	526	788
ACCCGCAAGATGGAATACAA	Fhl2	610	265	80	185	258	177	366	794	613	857
ATAGCATTGAGGAAATTCCG	H2-M3	490	104	288	154	170	236	191	695	515	627
CTTGGGCAAAAAGCCTGCTG	Cyp2c66	525	85	213	86	411	219	229	1130	481	579
GAAAGATGACAAAGAATACC	Fam103a1	306	74	22	82	56	20	0	83	33	68
CGTACTTTGAATCCGTAGGG	Alox5	484	107	15	61	229	75	98	313	489	473
TCCTACCTAGAGCTTGCCGG	Ubtf	317	21	0	0	84	16	0	50	61	94
AGACCACCAGCATTGTACTG	Txn2	899	164	256	245	47	401	230	1097	593	674
CCTACGAGGAGTACTCCTCG	Tgfbr2	453	109	69	266	84	39	251	631	365	537
CCTCATGCAGCTACTCAATG	Actl7b	736	399	252	185	407	182	43	876	729	861
GTGCCGAAGTGAACATCCAG	Wdpcp	662	674	170	74	452	385	301	1103	843	934
AATAGGAGATCATGTCGGGG	Ablim2	625	273	243	194	163	367	109	945	739	612
GTATAGTTGCCACGATCGGA	Fgfr3	999	318	326	360	134	96	325	1312	960	998
ATTAAGTCGTGGTCTGAGTG	Kif4	472	82	69	8	255	117	13	273	245	248
GTGCTGCTGATGGATTACGC	Serpina1e	724	290	349	283	253	168	387	1024	970	871
CCATATAGATAAATGTAGGG	Cep170	548	139	325	499	371	333	198	705	516	721
TGTTCTCCGCCAGTCCATCG	Prdm4	588	236	360	404	232	183	361	1410	750	672
TGACGCCCAGGAGAGCCTAG	Sgta	663	312	161	312	260	223	101	1079	712	889
ATTCCAGACGCATCCAAATG	Arcn1	661	100	121	56	0	36	104	171	114	160
CTCACCCGAGAGGGTCTCGA	Igf2bp2	529	178	78	131	267	360	269	745	670	471
AAGGACACATCGAAGCTGTG	Trp63	519	166	287	175	101	79	216	1138	793	503
TCAGATAAGGACAAGACCTG	Apol8	289	79	119	194	114	4	108	176	252	248
GCATCTCGCATACCTTAAGT	Rint1	626	2	92	55	38	110	87	131	246	373
GGCACACATCCTCTACGCCG	Tmem86a	692	136	164	192	340	403	321	850	642	761
AATGCTGGGATGTGGACGGT	Gm8300	918	185	191	129	137	249	72	678	432	661
CCAACAATGGATTGGTGGCG	Dpt	223	66	81	104	137	46	0	396	213	237
TTTAAACTTACCATTCCTTC	Esp16	570	175	147	153	247	221	105	869	438	620
GAGGATGACAAAATCTATCG	Rnf113a2	237	4	46	76	65	194	0	226	145	183
CTCTGCAGATTGACAACGCT	Krt24	597	184	222	165	297	179	343	718	619	623
AGGTACATGACTGAGCACAG	Olfr71	538	285	261	239	363	339	416	820	545	796
CATTGGGATAGTGATCTCAC	Anln	570	166	24	6	149	76	299	235	271	348
AGTACACTCAGTTATACCCA	Olfr1328	953	325	140	248	217	359	454	917	932	876
CTTCTTGTCAGGGTAACCCA	Col2a1	516	211	123	150	104	154	54	524	717	587
CATTTGCATACTCACACGAC	Fas	657	249	142	95	184	69	25	640	792	518
AGGTGAGCCAGCCACAACGC	Pnldc1	846	303	98	166	123	333	317	846	686	689
CCAGTAGCTGCTCAATAGTG	Itih3	317	132	406	160	149	29	190	522	393	404
TACCCAGGCTTCATATGCGT	BC051665	646	203	153	237	187	346	94	887	479	790
GCTCTGAGCGTGACCTCGCG	Hpca	603	362	95	105	348	250	201	680	528	540
AGGCGAGGAAGAGTACGGCT	Ankrd33b	524	312	65	203	292	143	140	535	476	557
AGAGTCTAAAGCTGACAAAG	Pex11a	378	170	124	197	151	175	159	474	503	519
CTCTTCCAGATACACGTCAG	Fbxw8	807	331	195	302	110	134	353	1344	1147	985
GAGACAAGAATGTATAGAAA	Gm4201	425	14	2	0	70	46	105	189	77	283
CGTGGACAATCGGACAAGTG	Pias1	225	69	69	188	100	177	68	299	206	265
AAAGAACTCATCACAGACGA	Slc24a2	584	169	197	282	253	207	199	824	524	551
AATACTTACATATGTACATG	Mpped2	892	276	176	222	238	252	228	714	839	647
GCTGGGCTAGATCTTCCCGG	Ggt5	388	211	69	56	151	74	326	378	330	571
CGACACCAGAGCGTTCACTG	Esrra	448	122	89	73	208	494	414	577	476	398
CCAGGACAAGTCGAAGAGTG	Ing1	399	186	159	269	213	57	13	709	523	720
GAGACAGCATGGAAAGCGGA	2900011O08Rik	375	170	123	87	335	137	161	561	557	563
CTTTCAAACCCGTTGATGGG	Asb9	562	176	212	77	140	227	251	573	754	666
GTTGATGCAACCATTGCCGT	Thoc3	770	156	282	220	38	90	174	341	236	369
ATCCACATAAAGTGGATCCG	Prlr	354	114	133	0	39	116	55	373	293	440
TGCACGCGGCCAGTACAGCG	Zbtb42	456	145	215	272	215	300	109	666	565	482
TGCACAGCACTCACACCACA	Cfap161	410	89	238	221	79	91	145	572	287	397
ACCTGATCGAGATGCAACAG	Ntn5	666	118	224	351	68	402	149	777	713	534
ATCCTTTGTACTGACATAAG	Plin2	795	635	253	323	615	239	260	924	697	733
GCACGCGGCACGCAGAATTG	Fgf4	657	320	265	171	290	225	134	1009	1045	787
CCGTACACAGGGTCTATCAA	Fam188a	422	22	70	390	167	240	152	412	310	538
GGTATATCGGAGATCGAGTG	Tet2	792	200	125	437	423	530	249	943	844	860
CAGGTTACGCTGAACACATG	Myo18b	525	350	176	1	239	212	249	679	605	731
CCAGGCCAACCTACCTACGA	Shroom4	585	263	373	134	577	171	277	600	736	799
CACTTGATATTTGAAAGCCA	Oscp1	616	210	188	151	154	253	170	745	704	410
GGGTTGCTCTGGACTTAGCT	Gm5728	991	311	408	492	412	437	108	1324	1077	1117
TGTTGCTCATGCAACTGTGG	Sprr1b	463	233	165	357	228	153	123	636	378	527
CCATGATGCCAGACCCGATG	Cnnm4	601	164	287	347	305	295	174	749	618	735
GGAGTCGCTAAACCTTACTG	Numa1	276	0	0	0	0	32	33	127	123	245
TCAGATTCTTCACGAGACAC	Klra8	548	215	165	225	128	162	86	594	336	667
TCTTCCGGATCGGAATCGGA	Taf3	368	243	28	141	258	22	156	342	339	225
AAGATGAACGAAAGCGCGAG	Hoxd10	312	179	83	52	149	165	61	236	328	223
CGCTTGTTAATCCGAAGCCG	Msn	452	152	329	239	225	213	57	635	525	422
GCTGCCAGGAACCTACATTG	Pcsk9	623	45	159	173	347	417	143	763	554	943
CCTGGTACACTTGCTCGATG	Camkk2	587	43	191	285	290	227	320	713	787	599
CCGGATCTTAAACTCAACAA	Parp14	353	173	213	78	141	204	162	570	308	339
GGAGGCCGTAGCTATAGACG	Haghl	343	120	126	57	271	213	7	468	336	281
CGGTATCTATGCTCGCCTTG	Sirt1	788	409	312	327	5	321	131	728	584	793
TCCGGGCGTGTACCTCCGGG	Kif26a	587	172	114	141	244	295	78	1091	585	645
AGAAACCCACGACCCAAGCG	A430105I19Rik	425	159	117	183	243	281	134	626	644	377
GGATAACGGGGAGCCTCCTG	Zbtb17	269	38	3	164	71	91	177	227	182	229
GTCAGTAGAAACGAACGCGG	Cspg4	490	105	281	324	340	23	134	506	324	343
TTATTGAGTATGCGTACACT	Klhl10	801	157	182	314	317	268	196	617	635	508
TTTGATGAGTCGGTGCTTAG	Shb	683	349	428	300	244	131	407	809	587	573
ACTCTTCACACACCGCTCAG	Npepl1	559	303	110	25	577	291	234	943	617	726
CACATTCCAATTAAGGTCAC	Vmn1r139	619	4	0	0	0	50	68	97	128	151
CCCCGAGCGCAGCGACTACG	Alkbh5	669	267	70	217	267	239	489	1013	740	746
TCACAGGCCTTGTGTCAACG	Smg5	657	398	127	184	279	206	315	727	520	333
AAGGATCCTTGAAAAGAGCA	Nlrp4e	662	119	269	106	290	316	283	1081	745	690
GACATCCACTCCTTTCATGG	4930480E11Rik	862	145	246	630	246	279	554	1402	908	995
TTTCCCGAAAGTTCACCGAG	Trpv2	527	245	155	418	257	198	183	1003	543	750
GGTGGTCGTCCAAAGCATAG	Mccc2	453	199	321	253	181	141	125	512	311	374
TGAACCTACTGAATCCAAGG	Crebbp	310	141	54	54	101	235	79	420	314	185
TGGGGCTTTAACCTACCCAG	Mpped2	364	65	112	214	14	47	244	370	283	205
CCTCTACCACCACCTACATG	Araf	741	319	221	273	139	282	409	1019	897	1017
TGCCCGGATGCAGAACACGG	Gpr146	384	55	2	79	240	142	114	441	421	301
CCTTCCTGGAGCGCTCCGTG	Gfi1b	614	583	87	236	288	328	193	897	474	567
CTGACGGATATACCCGGCAT	Rbm15b	567	393	292	109	243	73	64	575	555	636
AGCCTCCACAGAATTAAACG	Tdrd5	253	68	109	126	46	116	91	313	229	239
TTAATGGAAAAGGCTCCTTG	Foxn2	641	70	159	356	307	299	118	856	592	430
GAATGTGCCACTCAGCTGGG	Olfr1045	781	295	330	311	363	254	458	957	758	953
ACTTGCAACATGAGTATCCA	Eri2	922	252	362	230	302	875	465	1019	842	1056
GCTGCAAGTAGCCCTCACTT	Prr5l	371	126	189	160	214	170	116	485	341	694
TGGAAGCCAGACTATAGGAA	Odf3l1	459	61	101	217	286	425	3	860	716	462
GAGCTGCCGGTGTACGACCG	Frzb	390	152	68	231	171	198	243	540	300	469
GCACGCAAGCTTTATCACCA	Olfr728	654	521	469	218	337	250	28	963	746	673
GGCTGCGTCTAAGCCGCACG	Crabp1	351	125	119	39	154	162	20	518	508	328
GGAGCATAGTGTTCACGATG	Arhgap6	381	201	79	202	114	157	84	454	452	501
GGCTCAGGCCAAAGTCTGCA	Vmn1r220	776	143	134	235	95	172	170	492	439	595
TATGGGACATTATAACATCG	Tlr7	388	104	112	48	65	165	101	476	380	406
ATCCACCTTGGGTTTAGTAT	Apoo	748	90	135	222	322	387	255	914	863	788
TGGATCATAGAGAAGAACCA	Zfp449	489	282	187	237	67	232	116	753	616	371
CCGAATCATAACACTATGCA	Il1f8	719	270	270	96	310	175	314	904	855	801
CCCACGCCAGACTCCTGTCG	Shisa9	675	214	125	184	258	282	66	987	643	586
GAACGGGAAATTGGCCACCC	Gm11758	408	145	132	60	32	58	115	566	224	382
GCCCACGGATAAGCACACGC	Atp2b2	544	372	117	97	151	165	40	471	452	480
AGGAGCAGAAAAAACACCTG	1700022I11Rik	491	142	202	119	96	264	158	735	485	561
CAGCATGATCAGTCCAAGGG	Xpo6	591	302	223	82	338	293	552	747	570	556
GTGGTCCAGGAATTCTGGAG	Ngb	408	65	75	235	315	81	141	484	483	534
GAAGATAAGAAGGCTTGAGG	Brms1l	357	381	91	88	30	202	190	491	427	431
GGGTGTCGGAGCAGTACGGA	Nt5m	358	270	193	129	252	33	333	553	571	487
GCTGACTATGAGCACATACA	Vmn1r37	539	45	191	278	136	54	166	367	292	512
GAAGTTCCCTATTATAACAG	Ttc32	548	433	45	542	280	144	181	1059	590	517
ACTCTATCTGAACCAGATGG	Mab21l1	656	234	260	326	328	203	304	993	584	553
CGAAGCAAAAGAGCCACGAG	2010107G12Rik	422	83	175	66	248	140	273	517	351	410
GCTGTAGGGCCCATAGCGCA	1700024G13Rik	529	166	248	165	218	118	248	555	545	597
CCTACAGTCATCACATTCGG	Zfy2	462	270	115	84	596	360	441	745	583	691
CCACGCACCCCCCCTTACCA	Spag11b	765	105	376	500	138	270	391	1081	853	973
GGTGCTCAACGATTACCTGG	Eef1b2	195	56	20	58	5	86	24	119	195	239
ACAGCGGTAGTGATAACCGG	Thra	424	221	56	63	0	106	121	561	528	312
TGTCATATGACGTTCAAGCT	Zeb1	592	227	150	246	601	224	275	1080	855	811
CAGCAAATGACAGTACCCAA	Vmn2r10	356	173	63	74	123	81	82	513	404	359
AAGTTATACATACGTTCCAG	Plscr4	495	134	122	467	78	143	135	549	481	422
GGGGATCATGACTTTCGGAA	Zhx3	527	333	169	129	364	179	251	670	781	582
GAATTCGACCAGACCGAACA	Reep6	537	63	167	259	193	337	228	831	479	672
ATTGAACAGAGCTGTGTATG	Ptcd1	708	187	240	181	301	177	214	887	731	674
TTCATCCAGGGATACTCAGG	Hoxa2	716	74	347	448	368	583	462	852	883	800
CAGCACCCCCTGAGACCCCG	Ccnl2	510	159	90	271	213	215	208	767	451	772
GAATCCAGGAGTGTTACGAC	Gna14	549	140	104	55	586	172	98	833	446	556
GCTCGATCACATTGTAGTGG	B3galnt1	447	263	135	30	2	137	196	380	436	256
GAGGCTCGGCAGCCCACGCA	Nanos1	425	345	44	227	67	67	248	621	369	337
TAATATTTAATGAGATCCCT	Vmn2r26	931	114	189	278	246	156	191	789	679	497
GATGCTGGAAAGATCGTGGG	Prss30	349	352	261	366	205	247	45	786	501	519
ATAAAGAGTACTGTATTACG	Txnrd3	570	36	125	69	168	237	126	659	443	439
CGTCGATACCAAACCTCCAA	1700006E09Rik	452	343	248	63	161	189	114	444	433	411
GGGCATCAAGAGTACGCGTA	Sprn	254	55	2	81	40	83	167	365	279	200
GGTGCTCAAATTCCTACACA	Gpr176	379	71	122	357	91	125	150	511	448	507
TACCTGTAATTGGTGCATCG	Zc3h12b	531	69	176	145	161	135	157	574	754	481
AACATCCTACCAGCAGCGGG	Fbf1	788	161	266	375	553	90	264	854	705	588
TTTGGTTATGCAAATCGCTG	Myo9b	528	155	359	171	215	84	203	431	325	337
AGGGGACCAGCGCTTCTGTG	Ucma	792	284	277	111	219	505	198	1026	905	865
GCTTTGGAACATACATGGAA	Snx25	446	160	122	229	242	155	241	707	554	669
TGTAGCACCCGATCTCGGAA	Ell	521	149	14	229	0	36	131	558	289	366
AAAGACGTGCATTCAGCGAG	NA	481	168	168	187	219	203	0	497	579	508
CTTGTCCTGGAGTAACTCAG	Vmn1r40	458	116	144	169	93	153	120	711	508	362
CTCACAGAACAGTTTGCCAG	Ahsg	590	67	112	193	261	174	552	1014	631	641
TGACGTGAGAACTCTCCGAT	Slc7a1	599	301	48	148	271	277	243	1004	713	888
GTAGAAAGGTTACCTTACGG	Slc20a1	385	120	73	126	120	156	40	455	359	303
ACTCATCATAGCAGACGTTG	Gjb4	667	237	209	323	355	413	155	1181	612	601
GCAAGTATCAGGACGCAAAG	Shc4	463	239	167	140	126	120	211	496	475	428
GAAGGGGCACGACCTCAATG	Calu	380	198	112	177	200	45	104	571	401	469
ACACCCCAAGGACGGTAACA	Aqp7	595	116	108	120	170	218	98	727	767	782
GCACTCGATGCTGATAACGC	Kcnk10	503	230	78	138	1	123	134	645	475	424
ACCTCCGACTACAGCCAGCA	Ly6d	732	655	184	156	266	322	436	953	1018	774
TCATCTACATAGCTCCCATG	Snrnp200	445	1	0	3	47	0	58	109	62	27
AGGGACCAAGGGATAAACCA	Atxn7l1	752	460	159	366	185	173	304	889	778	596
TGTGATGTGTTATAAAGACG	Ipo8	348	6	48	44	54	228	150	518	166	389
CGTCATCACACTTCATTGTG	Aipl1	544	132	202	570	67	64	267	556	588	565
AGGATCGGTAAACTGCGGGG	Klb	724	248	300	189	219	243	139	819	736	572
TGAGTCGGTAGTGACCGCCG	H2-M10.1	520	181	104	82	37	285	285	243	372	315
CGTGGCTGCAGTTTAGCTGG	Ghrl	602	450	305	138	117	256	218	998	475	585
TTATCTCAGGAAGCAGGCTG	Scgb2b24	895	401	334	303	300	314	454	1242	1031	1016
GTGAAAACACCAAAGCCACG	Mrps31	342	296	57	312	124	142	101	446	534	206
TGAACTACCCTGAAAATGGG	Nrp1	477	207	84	49	136	142	122	388	372	416
TGAGTTACTCCAGAGAAAGC	Vmn1r49	260	59	27	61	81	34	153	313	134	313
AGCCGAACAGTTGTTCGCCG	Sptbn4	474	79	116	82	156	333	64	761	419	454
AACGCATAGCCAATCCCAAG	Olfr543	444	184	265	204	35	50	133	586	602	416
AAATGGGGAACGATCCCTCG	Ylpm1	647	276	196	251	195	111	160	762	460	598
AGAGACATCAGTGTCTACTG	Zpld1	482	71	153	22	338	71	328	359	482	606
TGAGGCGGAAGAGTGGACTG	Sh3tc1	511	277	102	164	197	454	270	405	356	347
AAACTCACCAGGCTGAACCG	Troap	724	414	81	215	268	225	870	963	793	840
CACCAAGTGGAATAAACACG	Pik3cd	358	73	31	210	125	111	54	409	463	467
AGATGACAGGGAGCACTCAG	Cdc25b	717	476	193	172	262	343	287	991	1023	971
TCAGCGCGAAGGGCACGCGG	Gdnf	437	131	201	131	214	202	157	541	429	645
AAGAGCTGAACACCCGCTCA	Lsm8	538	114	21	287	22	104	241	348	129	282
TAATGATTCCCTCATTCTAG	Mphosph8	633	286	267	215	183	260	63	1075	673	635
GGGAAAGGAGAAGACCTCGA	Tdpoz3	315	149	70	95	202	77	269	407	472	328
TTGTGTGATGCAACATTCAA	Olfr1222	720	92	218	238	442	287	276	670	780	1159
ATAGAAATAATACAAAGCAG	Olfr1180	387	148	111	52	117	104	12	262	270	357
TCAATATCCTGCCTTACCAT	Vsig4	981	780	331	401	536	488	174	1180	925	1158
AGTGCGTCCCTTGTTGCCAG	Gmps	561	28	126	184	95	15	152	488	341	295
GCTCACCAGGTGTAATATGG	Myo1g	434	127	46	94	39	266	195	528	464	557
TGGACGGCCGGAATTTCCAC	Thg1l	596	274	50	298	86	63	145	252	245	213
GAGGCAATCACATTATCTCA	Txnip	847	276	237	424	369	402	457	1084	1074	1139
GGGTCACTGGCTTCCAAGGC	Fxyd4	730	156	215	364	214	173	412	808	577	733
GTCGCTCGAACTCACGTAGC	NA	567	227	162	243	242	434	349	581	509	728
ATCCCCGGGTCTGATCACGC	Vars2	1235	433	181	406	388	601	435	1222	729	960
GTGTCAGAGCAATTAGGTGT	Mdm4	701	297	177	360	371	108	253	931	737	630
CTGAGCGCCGACTCCATGAG	Sybu	672	330	296	465	288	376	211	1270	933	1062
AGGTATACATCTATTCTTCA	Enoph1	744	217	360	253	180	271	376	1152	463	961
GACAGTTACGAGGATGAATG	Spryd3	429	259	328	88	272	169	52	577	635	519
CGTTGTGTGGTAAATCAGTG	Whsc1	560	25	83	170	223	325	366	843	665	755
ATGGAAACGGAAACTCATGG	1700123I01Rik	507	302	165	149	174	292	288	723	539	621
TGTCTACAATAACTTGACCG	Clmp	285	128	25	51	294	95	310	428	359	309
GATCTGCCCTGTCACGCGAG	Dgat2	652	355	209	247	510	164	200	743	634	691
GTCTTCTATAGACGGACTCA	Aqp9	389	121	219	97	109	149	11	546	456	402
TGGTCCTCAGGGGATAACTG	Cdca3	535	101	77	285	243	115	60	661	502	649
GCCTCCCGCAACCTCCAGTG	Zar1	402	471	148	198	284	145	334	745	413	469
GGTGCCATCACACGGTGACA	Col26a1	325	37	113	12	152	126	194	445	421	428
CAGAAATCCTGCCAGCCATG	Olfr776	730	292	308	347	479	437	253	1137	677	927
TATCTGGCAGTGTTGACGCA	Ambp	767	186	285	347	286	281	715	805	835	659
GGTGAGCGGCCCAAAGGCGA	2610301B20Rik	392	43	132	99	156	267	74	217	293	368
AACAGGACCAGACCACCGAC	Pla2g12a	566	244	104	52	347	314	230	663	427	555
CCTCATTGGTTCCATCGATG	Spata31d1d	702	114	297	462	336	400	230	1107	754	859
GCTATACTCACTGAGCCTGA	Trem3	754	168	120	404	230	381	469	964	1045	926
CAGATTCTGGCCATTAACCG	Srbd1	669	34	0	0	84	24	51	296	180	175
TTCTTCATTCAGATCCATCG	Vdr	741	293	182	211	181	429	400	1109	1072	833
CAGAAGTTCACCGTCATCAG	Atp2b1	584	0	134	166	196	60	250	371	203	388
CAGAGGCACAGAAAAGCGAA	Tigd3	309	36	68	48	231	143	65	365	380	340
GGTGTCTTTGCAATGCGAAG	Amph	356	123	170	157	80	104	132	489	351	325
TTCCTGAATCAGTACACAGA	Acyp2	533	247	68	180	323	340	172	689	291	536
CAGGTATGGCTGATACCACA	Il6ra	743	263	440	130	409	361	633	1038	785	767
CGGTCCATGAGAATTCCCAG	Slc43a1	535	63	226	197	273	295	88	743	647	640
GGTGAGGGGCGCGAATGCCG	Fam26f	292	143	155	80	239	34	99	491	180	288
GAGGGACTGATACCTTTCGG	Prelid2	591	296	201	170	367	651	207	904	864	657
GAAATCATAGTAAGAGCACG	Pmfbp1	341	177	124	255	26	138	41	409	298	292
AACAGTGCAGATGACCGCCT	Tmem56	901	301	276	317	463	204	537	1276	1119	1043
TTGTTCACTGAGAAGACACG	Gpr158	521	189	367	257	94	99	218	493	620	606
CCTACTGGGCAACTGCAGAT	Serpina3a	775	276	167	296	382	450	548	1340	965	1226
ATACTGTAATTATGTCCAAG	Olfr1158	856	381	367	48	491	362	432	1125	794	861
TTCCCAGTTATGGCCAAGGA	Gmppb	624	136	24	7	23	0	0	87	90	119
AGGAGTTGTCCATCTCGGTA	Gm853	798	168	144	309	393	221	153	880	699	699
CCCCCCTCTTCAGAAACGTG	Zswim2	569	126	96	237	301	216	86	697	563	601
CTTGGAACACATGCTCGGGG	Igfals	510	226	27	265	282	216	177	657	310	718
AGAGGCAGTGGGAAAAAGAG	Hnrnpa1	495	42	25	71	196	29	18	85	40	57
AGCGGTTCTGGAATTCACGT	Il17f	656	183	212	166	273	313	2	726	927	797
GAGCATTTGATGGTCTGTCG	Lrig1	827	246	189	368	246	150	184	632	871	875
TGACTTCACCTGCAACCAGG	Cyp2c54	807	39	334	393	210	373	282	1106	1006	1212
ATGGAGGAATGATCTATACG	Cops3	838	66	240	0	42	169	19	190	225	446
AAAAGAGAAATACCCACTGG	Bcl2l11	213	32	94	28	135	0	64	171	116	100
GAGGTCCGGCAACAGAGTGG	Stra8	611	330	162	207	92	156	101	661	598	547
ACAGTCTCCTTGGTCAGTGG	Tmie	782	107	241	216	299	699	562	854	964	1027
CACAGTAGAAATCAGCACGG	Ccdc97	336	68	14	39	240	244	57	481	244	393
GGGTTAGGAATGTCAAGTTG	Fbxo39	421	82	27	459	284	65	105	581	323	584
CTAGGGAGTAAGGCATGCCG	Rbm28	378	150	95	17	0	79	0	344	197	141
CGGGACGCCCCAGCTCGGCG	Psmb5	440	53	28	97	85	34	73	268	221	97
TTGGGTCGCCAGCGCGAAGG	Ch25h	693	175	355	419	184	275	234	678	853	952
GGTCACCAACTCATTGACTG	Olfr1512	562	199	127	341	183	116	429	758	648	671
CATACCTTGCAATCAACATG	Unc79	511	177	236	185	373	161	74	588	499	498
GGCTGGTTACCTCGACACGT	Entpd6	628	146	251	338	209	242	136	700	663	714
CACGTGGGACCCATGAACGG	Dlk1	349	148	229	112	125	25	167	606	319	475
GCGGCGCTGTGTTCTACACA	Taar6	605	126	150	117	202	39	537	602	810	559
AATGTATCGGACTTAACTCT	Ammecr1l	857	189	246	373	504	452	184	936	862	936
GATATAGGTATATAGTCACC	Cacul1	505	191	173	87	150	78	224	429	441	345
AGCGAGTATTAAACACCCTG	Zfp652	327	42	98	0	95	250	42	360	288	382
GACACACGGCGCAATGACAG	Pdcd1	400	309	149	136	78	131	69	547	451	583
TGACCGCGCAGATGCACTGC	Vamp3	535	80	75	280	118	141	130	697	524	460
GAGAGTGCTCAATAAGACTC	Mtfr1	369	85	103	1	106	97	104	307	284	484
ACCAAAAGTAACTACCTCCG	Ctsh	395	131	107	69	211	205	290	455	358	302
GCTGGTTGTACCTTGAAAAG	Alox5	205	60	25	0	72	230	106	196	162	412
TAACACTTCATGACAGTGTG	Tti2	937	792	468	337	359	296	487	1135	870	859
GGCCTGAGTGAAGAGTGCCT	Cct6b	544	264	98	106	281	217	421	704	437	384
ACTCAGCTATCTACCAACAA	Samd9l	639	365	220	282	187	206	113	828	726	795
GATTCGACGTCACTGCCCAA	Rhou	658	247	146	68	378	199	63	763	647	642
GAACGGGTATGCCTAGTACA	Nova2	449	39	72	163	117	142	144	666	454	497
CTGTGGGTACGAAATGGCAC	Fam171a2	565	81	89	115	225	104	56	479	564	583
AGCTATCACACCAAAAGTCA	Olfr1463	675	417	77	252	222	352	408	1196	1113	669
ACTGCTAGTTTGGTAAATGG	Creb1	395	163	160	202	339	295	203	901	523	747
TTGAAAATGGAAACGGACGT	Il1rapl1	314	59	266	31	155	49	270	336	209	355
TGAGCATGGACTCGTAGAAG	Prmt1	452	435	167	159	2	0	62	354	135	256
TGCAGTTGCAAAATTGCTTA	Vmn1r76	563	132	222	308	198	618	318	878	569	627
CCTTAATGAGAACAGCAACG	Tbl1x	321	74	70	139	55	165	125	227	334	427
TCAGCCTCACACTCCCACGG	Slc31a1	521	27	150	211	184	201	315	583	471	523
CAGGACTATATACTCAAGGA	Pa2g4	278	31	99	244	90	29	22	397	267	313
AGAAAATTAAAAAGAACCAG	Ube2q1	179	51	81	62	0	53	0	110	217	152
GGTGCAGTCTATAGGCACAG	Hepacam	378	183	246	198	171	104	51	644	627	501
CCAAACAATAAAAAACCGTG	Wnk3	350	131	130	49	39	239	162	367	507	549
AAGACCGTTTGACTTAGTGT	Tm6sf1	649	177	163	207	94	512	315	567	593	979
CATTGACCTATATGAGCTGG	Med22	506	36	21	96	25	35	59	70	113	231
CAACGTGCAGAGCACTCAAG	Dck	576	201	70	254	257	41	2	705	498	641
TACTGTAGGAGATAAGCTTG	Catsper3	542	109	191	86	363	137	323	643	580	559
GTGTTGGTTTCACATCACCA	Cln8	538	301	188	136	154	37	167	467	428	745
CCGCCACCAGCACGACACAA	Olfr1264	553	168	196	87	204	151	232	864	620	559
CTGCTGATCACAAGACAAAT	Esp36	175	47	132	111	105	37	120	191	192	188
AAAGAATAAGGCTTGCAGTG	Fzd6	314	102	151	283	100	60	131	504	134	251
GAGTGATGCTGAAACCGCCC	Npffr1	660	153	230	139	387	190	463	689	653	727
CATGAATACGGTAATCTGTG	Acsf3	479	133	143	152	57	127	264	658	467	566
CTTTCAGCTACATCCCACCA	1700001L19Rik	639	301	53	302	218	390	259	791	733	833
GGGAAAGCGTTCAGTCGTCA	Zfp882	496	139	53	223	222	152	255	483	452	566
AGTGAACCGAAAGAAGATGG	Nrep	517	138	387	290	250	269	111	1152	748	850
GGATGCTGGCCAATTTAGTG	Cfap53	811	319	248	450	622	412	566	1164	716	1167
CTTCGTAGCAGTGACTCATG	Iqce	550	104	91	111	228	213	286	829	434	807
CCGGCGACCAAATTGGTAGT	Neurod1	449	35	80	175	168	270	243	487	569	492
GAACCAGACAACTACCATGC	Angpt4	488	359	149	185	206	126	131	449	678	464
CTGGACAGGGGTAAATACAC	Dsg3	489	102	179	239	154	349	141	580	317	457
CCTCATCAAATTCAATACAA	Omt2a	370	106	48	197	247	393	131	540	390	343
CAACAATCACAGGCTCTCTG	Fgd1	625	185	319	298	157	144	230	1028	435	681
AATCTGTACACTGCCTATCT	Adam3	873	258	486	814	297	207	122	1498	1210	1074
GGCAGCCTGAAATAGAGTGC	Ubox5	557	31	44	37	234	122	330	519	380	304
GACAGCCAGAAGGTGCCGTG	Nags	652	341	212	293	430	251	145	749	551	785
AAGTCCCATTACCTTTCACG	Clec3a	911	385	238	429	612	402	115	1267	1039	1196
CGTGCCGTAACGCAAAGGGT	Adrb3	349	114	81	35	151	204	329	444	338	434
GAGTGGTCTCCCCACTTACG	Pde6a	554	235	162	127	310	141	281	500	681	557
CTACCGTCTTGGTACGATGG	Arhgap27	530	272	97	225	244	215	228	734	515	496
GCTTTAAGCACCTCCTACAG	Serpina3b	409	122	85	148	96	202	166	540	311	309
ATCCTAATACTTCTTACCAA	Vmn1r208	795	321	310	88	218	178	0	793	668	450
CATAATTCAGGAGTATGTGT	Tram1	497	271	350	505	151	140	213	734	832	525
CAGGGGATTGATGTTAACAG	Vmn1r21	423	148	183	43	278	162	149	748	597	445
AGACGAGAAAGGCCGCGGTG	Dolpp1	32	0	0	24	0	55	0	0	4	23
TTGCCATCTGTAACCCCTTG	Olfr965	856	478	304	425	624	542	653	940	919	1300
ACATCCGATCATTAGGCCCG	Lhfpl5	771	264	232	483	262	232	38	1066	969	894
TATTTCAAAACAGGTCGAAG	Cd40lg	249	151	21	17	40	31	167	380	323	247
CAGGCAACACAAATTCTGGT	Ms4a2	606	313	351	176	569	217	300	921	907	878
GTACGCGGACATGTACCCAG	Nfe2	415	323	72	252	36	166	230	393	591	316
AACATCAGCTAAAGAACACG	Gcc2	661	292	118	126	138	83	283	876	488	718
TGGAATGTAAGATCCAAGAG	Krt33b	370	72	38	103	43	443	48	545	424	528
TGAGATGATGAGCCATGAGT	Trim21	430	164	81	59	162	179	148	547	361	630
GCTCAACCGCATGTTTGGAA	Cabp4	473	249	219	103	184	196	361	830	511	761
CCACCTCCCCATCCCTCGAG	Fam195a	652	218	191	329	406	194	425	1080	567	556
CACACCAATGTATCGGTCGA	Adra1a	370	219	145	59	297	217	131	421	382	159
CAGAGCTGTAGTTCACGCAG	P2rx3	544	109	163	288	185	135	477	432	517	482
CAACTGGGAACCCTTGACTG	Pigb	427	253	178	404	436	275	379	813	509	560
GAGGAGCAGGAGCGTTACAG	Ppm1j	494	67	176	79	224	172	88	562	443	346
CAGCAAAGATCAGTTTCCAG	Rhoc	475	194	125	197	174	196	108	721	505	506
GGAACTCCACAAAACAGTAT	Tia1	374	130	84	231	122	132	13	623	488	490
ATTTCGAAAGTCATCCGAGG	Ccdc141	537	152	191	170	174	155	263	754	460	900
TGAGCCGGTTTCCGTCCAGA	Pdlim5	234	200	42	30	124	129	38	311	238	164
CAGGCAAGTTTGAGAACCTG	Olfr1423	405	200	119	93	384	226	241	683	440	516
ATGTTCTACAACCACACACA	Tmem45a	617	42	233	193	143	425	235	884	972	879
TAAGGTACGTACTTACCAGA	Glp2r	345	66	55	217	82	183	147	485	458	593
CCTGGCCCAGTACTTTCCGG	Gm853	479	92	205	302	65	342	168	577	406	491
AGTTTGGGGCACCTGACAAG	Prrc2a	575	347	50	126	499	308	350	789	636	640
GGGAGGCCTTCAATGCAGGG	Aldh3b2	837	451	338	489	537	618	566	982	1091	897
CTTCGGTGCCCCAATATCGA	Il31	751	152	334	192	439	413	223	1060	835	654
CCCAGTGCCTCGATTCACCC	Gm4340	724	44	148	169	46	254	300	522	555	636
TAAAACCAGAAATCACGCCA	Vmn2r34	627	352	183	327	372	127	161	855	686	842
GGGGCTTCAATCTGCCCTTG	Iqcc	395	123	171	184	173	143	219	573	343	389
AGCAAAGTACCTCCCCCAGT	Slc36a2	539	268	202	260	267	132	385	909	706	768
GGGGGCCTCTATGTGAAACT	Adck5	560	219	259	420	224	375	432	1000	732	785
AATTAAAGAATTTCTCACAC	Olfr738	753	244	271	176	356	231	384	857	753	782
ATTTACAAGACACCCAAGGT	Osbpl5	621	167	102	183	192	104	62	815	644	477
ATCTCGGCCAGTTACCCGCG	Maneal	984	147	257	338	229	336	291	1093	967	1006
AGATGTTGGATACCTGGCTA	Tmem109	1092	158	179	282	313	379	426	1429	1314	918
GGAAGGAGATCGGATCCTAG	Pdzd3	546	105	163	209	426	181	68	696	619	662
TGAAGCCAACCTTGACAGAG	Ifitm5	569	234	131	327	181	204	236	722	596	725
GGAAAGACGGCTCCTAGCAG	Alkbh3	545	50	71	196	318	198	229	637	430	701
CTGAGAGCCCGTCGTCTGAG	Bcl11b	590	129	265	442	268	116	99	728	1207	757
ATCTGGACAGATGTCAGGTG	Rhpn1	601	363	113	109	92	210	324	786	639	518
CTGGGATTATTCCTTCAACG	Stard6	378	86	66	232	58	172	127	440	214	430
GAGCATTCGCAAGGACCTGG	Cdc26	625	26	254	29	130	41	119	482	290	231
GCTCCAGTAATTGATAAACA	Sycp3	625	170	349	196	191	149	188	715	908	707
AACTAATGTCCCCAGGCATG	Cidec	571	383	86	269	190	229	223	548	699	546
TGCTCACAACAAGTGCCCCA	Mrps16	429	65	65	25	227	70	1	461	242	412
ACCACCATGGGATCTCCGCG	Txndc15	876	483	284	268	127	339	395	982	872	1104
AAAGAACAGGACTTCCAGGG	Tmem216	594	161	273	455	429	388	483	569	565	591
TCCAGAATACAGGCTTATGG	Clec1a	575	274	198	231	261	264	152	968	605	780
ATGGGTCGAGTGTCTTTGTG	Rdh7	1132	790	701	560	559	489	639	1664	1391	1601
AATCCAAGGCCTATATAGTG	Rrm1	716	1	40	0	0	1	0	130	82	145
GGAGGAAGCACTCAGCGACG	Xpc	529	8	191	159	280	336	61	607	557	572
CTGTGACTACAATGTCACCA	Tex29	617	194	206	155	267	283	357	608	859	756
CAGAAAGACAGGCCGCACGG	Xpo6	401	221	124	88	66	205	111	545	520	643
GGTTGCATATAGCCACATAG	Olfr177	537	349	171	300	44	309	176	377	311	481
GTACAGTGAGGTCAGAATTG	Zfp810	757	343	220	155	233	297	239	1014	770	717
ACCAGCAAAAGTACTAGGAG	Osbpl2	407	72	74	71	41	89	0	357	454	288
TTATAAAAATGCAGGAACTG	Amy2a5	438	329	84	377	187	111	283	587	394	529
GTTTCGCCCGAGAGACTTCG	Ccdc86	460	69	107	29	52	86	142	335	162	178
GGAACGATTAGCTAAAAACC	Golph3	345	117	3	78	73	68	98	254	289	211
TCCCATCTAGTAAAAGCACA	Ccdc28a	416	228	150	141	55	48	74	636	576	517
AAGAGTTCAGGCATTTGGAC	4930557A04Rik	445	78	182	89	256	135	0	492	441	651
TAGCGATAGGAGTGGCACCG	Sri	463	178	92	39	167	197	214	484	441	420
GAAGACGGTTCCAATCCGGT	Selm	408	223	67	58	79	206	309	440	435	255
AACCCTCCAATAATTCATCA	Ccl6	628	112	295	342	162	140	315	681	688	710
TACCATTAATGTAGGCACAC	Cdo1	579	96	55	136	92	187	305	709	562	397
GTTGTCTACGCAGCAAGCCG	Rtkn	446	94	112	270	163	128	52	720	502	286
TGATAACTTAATAACCCCTG	BC005561	492	156	173	166	28	219	350	576	430	499
CAATAACTACCAGAGCAAGG	Spint2	431	261	237	235	259	77	44	486	419	384
ACAACTCCAAAAGTCCCTCC	Cd2bp2	601	260	258	55	221	298	213	979	549	896
GGCTGAGCAAAGGTTTAGAG	Zeb1	459	215	160	134	334	326	229	649	629	488
CAGATGTAACAGCAGCCGAG	Taf11	566	47	46	254	171	190	320	448	284	591
ACAGTATCTGCAGTCCATCG	Sdhb	618	159	39	105	279	215	198	646	473	524
GCTGAGGTCACTCACACACA	Htr2a	682	249	157	58	485	256	339	900	745	826
TGTATACTAACCGTGGATGA	Lmbr1	626	427	42	176	190	334	409	637	630	801
TGCCACGTGTGTGCCTACAA	Lynx1	600	398	402	109	377	388	448	867	825	1153
AGACAACTGTGTGTTCGATG	Nov	838	208	805	575	368	370	192	1268	710	925
GCCCATTGAAAAGCGCCGCG	Phlda1	386	326	170	171	152	82	81	572	505	397
CTGAGGCTGTGCCACAACGT	Sfrp1	625	86	184	213	88	124	204	733	575	685
GGGCAACATACCGATGCTGT	Slc30a6	473	164	225	345	214	177	541	539	419	620
ACTCCCGAAGCAGACACCCG	Sipa1l3	782	430	268	351	544	351	234	842	717	705
TTATAGAAGACAATGGCAGG	Cpne2	387	60	120	124	167	131	342	579	388	542
GAATATGCTTCTGTGCACGC	Tmem59	686	273	355	340	470	29	83	661	484	606
AAGGCCTTTACTCTCGCCAG	Pole4	603	433	95	104	316	313	252	930	709	767
AAGGTAGCGCATGAATTCAT	Usp3	798	202	146	140	276	339	383	954	801	755
CAAGCACATTAAAATGATGG	Gpx7	271	163	161	32	81	11	258	264	450	410
ACAGTTAGAAAGTCTACCTG	Cdr2	580	182	156	359	237	249	413	835	792	740
TCCTCCACCCAAGGATGACG	Psme2	325	172	107	173	189	145	0	480	257	296
CCAATCGCCTTAAAGAGCGC	Vcp	359	0	48	102	0	31	54	142	38	24
GGTCCTGGATAACCAGACTG	Plscr2	357	100	48	179	192	168	237	409	478	340
CCAGCAGAGTCCATACGCCC	Fam168b	385	81	315	191	48	165	104	688	451	437
TCTGGCTATGGAGGCTTTGG	Krtap19-2	371	88	61	337	134	323	238	602	622	602
TCTGGTGGTCCATCTGACAG	Arfgef1	521	266	167	197	109	506	165	745	504	888
TGTTCGACTTAGCCATCGAG	Akp3	607	192	118	289	181	262	224	537	706	535
CTTACCAGCATACAAAGCAA	Spink10	281	117	87	45	102	93	72	336	234	288
TGCATTTACAGATTGACCCG	Armcx3	647	210	179	348	240	248	451	608	663	510
ACCAGTGTTTGACCAACCGA	Oasl1	626	138	203	214	390	168	142	368	685	374
GGCAGCCTTGGTCCACTGTG	Mgat5b	710	386	217	164	271	161	116	768	755	734
AAGACGGCACAAGTAGAACC	Adh5	726	305	164	357	367	292	234	830	766	700
GATGCAAACTTATACGTCAG	Elavl2	356	179	145	394	115	190	290	639	497	434
ATTCAGTATACTAATCACCC	Olfr380	954	116	475	184	294	181	204	1124	742	817
CGAGTGCCGCAAGTACCCGG	Chst7	299	173	150	190	132	34	47	348	302	358
CACTCACCAATGGTCCAGGG	Col11a2	514	339	155	91	184	360	172	745	618	419
ATCATCTATAATCAGTTCCG	Tpcn2	541	80	83	183	81	116	171	540	302	441
AGGAGCTGCTGAGCTATGTG	S100a2	711	266	410	174	634	472	471	1001	760	1062
AGAGATTGCACCTTTCACCC	Zfand2a	617	419	55	266	129	292	288	1005	581	973
TGTCTCGAATCAAAGCTGGG	Ski	300	139	143	22	230	240	103	630	378	384
GGCCAATGATAACTCACACG	Vmn2r49	471	25	87	197	136	95	65	384	293	327
CTTGTGCAGACCAGGAAGCG	Tcl1b3	366	191	168	174	123	27	64	441	506	409
CCCCGAAGAAGCGAGCCCAG	Fbxo2	409	384	107	185	121	317	245	438	505	779
GTACAAAGCGTACCACACGC	Kcnc4	495	115	346	38	47	126	266	544	471	768
AGCCGACCAAGCACTGGCAA	Commd10	733	339	302	297	405	274	141	931	872	1001
TGAAGGACAACATTTCCACC	Olfr1362	657	221	370	375	234	55	398	990	811	809
GAAAGCAGATTTAGACGGCA	Spdye4b	371	186	144	77	126	187	56	519	373	483
ATTTCAAGAGATTCTATGCT	Ccnc	721	153	141	206	300	682	155	1047	744	912
TAAAGCCAAGCAAAGTATCA	Vps4b	373	200	15	43	191	198	199	671	673	769
AGGCATCTATGCTATCACAG	Olfr922	591	252	216	382	194	470	367	707	717	795
CACTGTTCACAGGAATATGG	Fam76a	495	180	231	468	206	68	168	711	608	725
ATAATACCCGTTTCCTGATG	Arl5a	668	73	222	453	173	348	318	712	655	713
GGAACCGGTTCAATCGCAGG	Cacna1d	320	146	34	90	77	104	199	257	282	287
CAACCATATTGTGAATGACG	Dfnb59	422	112	86	298	0	102	29	345	378	404
GGAAGGTCTCTATCATCCAG	Teddm1a	420	195	125	53	209	145	162	656	444	398
AGCGATGCTACCATCCTGAG	Amigo3	841	86	241	314	293	138	248	1098	1000	959
CTGACGCCTTGGACAACGAG	Fam134c	569	269	207	281	125	293	260	592	729	697
CTCTCCATACTGTTGATTTG	Klri1	468	221	124	305	330	211	129	860	558	766
CACTCACTTGTGCATAACAC	Oosp1	438	210	25	78	132	251	184	619	366	594
TTCTTGCGCGGACTGTAGTG	Ptpn12	916	276	343	37	216	273	448	1043	998	1140
ACGCCAAACAACATTATGCT	Nek10	964	247	234	344	479	531	257	1288	1209	1454
GTGAGTGCGGTTCTGCTCCG	Ddt	941	328	356	371	213	443	253	1607	881	851
TCAACAAGCAGCTTGGTCCG	Def8	480	155	105	256	240	154	171	782	579	603
AGTGGCAGGCGATGATACAC	Mageb5	653	179	312	152	174	80	58	751	439	389
CCAGATAATAACCTGCTGCG	Entpd4	300	11	26	85	138	99	48	190	446	179
AGCAGTAGTTTCATCTCTGG	Rhox8	437	346	23	176	287	234	127	457	516	518
TGAGATCTCTCTGACTGAAC	Gm15093	479	87	144	139	184	412	188	421	346	370
GATTGCTCTGCACATGACCA	Rcvrn	787	414	230	374	284	529	248	1005	641	927
CGCGTATATGTCACACGGCA	NA	340	44	135	107	38	89	121	146	206	361
ATTGGGCTTACAGTAGAGAC	Moap1	3	0	0	0	0	0	0	16	0	0
TCAACGGCATCGTCATCCAG	Vtcn1	602	203	92	130	180	448	76	911	840	493
CAAAGCGGAACGCCACATCG	Kif12	334	89	152	141	328	141	248	581	258	223
CTAATTCCAATATCCGTCTG	NA	552	464	289	195	327	187	276	987	835	687
AAAGTGCCTGACCATCATGT	Tmem214	722	214	432	196	321	174	305	888	915	583
AAGACGAGGACTTACCCGTA	Dcdc2a	770	235	246	342	323	379	202	1196	737	837
ACCTGCTAAACCAGCCAGGG	Tcof1	751	451	145	147	193	231	263	1044	669	626
TGAACACCATATAAACGATA	Zfp748	439	122	90	4	58	110	283	489	513	276
GGTTCAACACAGAGCCACAG	Ehbp1l1	437	80	85	54	76	313	78	378	354	455
CCATAATAAAGAAAATACGA	Angel2	438	68	109	44	34	87	75	425	296	327
CATCTGCCCACCAAGCACCG	Slc12a8	542	147	201	437	169	201	491	802	652	739
CTGGGTGCCACATTGTCACT	Arrb1	721	54	345	428	396	278	188	1010	759	851
GAATACTCACACAACAGCCT	Cdpf1	698	259	323	223	391	350	88	987	756	942
GGTCACGGTGTATAATCTTG	Map3k13	424	34	117	179	254	226	191	677	430	583
ACCCCATCTAAGCCAAACGG	Reln	613	382	211	252	270	166	203	852	366	774
CGAGAACTCCAAGACGACGA	Tmem82	507	58	90	168	123	117	593	654	426	722
GCTGGTACACACACTCTCTG	Olfr358	531	297	318	121	381	503	319	668	595	599
GCTTCGTGGAACTGTCACAA	Il1f9	533	381	160	144	217	342	729	1040	764	672
GTATCCAGCAAGAATACCAG	Mtg1	349	31	176	55	242	275	297	386	363	207
CACAATTATATGATGACCAG	BC004004	556	79	224	167	160	159	218	777	418	521
CAGCTGACCGTTAATCGATA	NA	387	74	123	211	248	240	175	586	539	539
CTCAGGTTAACACACCCCGA	Hmg20a	522	57	240	196	231	141	340	820	498	534
GCGCGAGTGCCAAACGAGTG	NA	510	226	68	90	140	105	63	544	755	525
CAAACCTAAGCATTCTGTCG	Cdc25c	457	250	207	166	243	163	131	406	518	241
CCTCCTGGATCGTTGCTGCG	Kcnn1	533	380	281	279	163	324	231	599	651	725
TGATGCTTAGTCGGCCCAGG	Sh3tc2	618	161	326	218	158	206	141	685	958	754
TTCTTGAATGTAATAGCCAG	Zcchc4	524	205	142	155	160	110	148	621	364	506
AGTGGTTGCCCCATACACGC	Prss21	897	365	181	96	342	101	240	824	872	666
ATACTTGCACTTAAGACGAC	Cypt14	823	593	47	299	98	253	136	733	501	556
CACACCGAAGGACCACCAGT	Rps6ka2	766	335	224	84	171	358	188	832	926	896
CCTCTGTGGAGGATCCACCA	Abcc6	578	471	223	228	188	417	168	826	648	695
TGCACAGGGGTATTCAAAGG	Zfp57	326	148	160	196	132	229	244	364	339	342
CCTACTTGGGAGAGACATCA	Cfp	412	163	107	277	247	153	119	493	640	623
AGGCTCCTGGAATTCTTACG	Snx11	830	180	277	370	380	412	518	1049	1194	1430
CTCTTCGTAGAACTCCACCA	Adrbk1	628	98	142	99	413	326	140	613	578	700
ATTAGATCCTATGTCCGCGT	Fat4	1058	246	463	214	397	596	168	1223	1314	807
GCATGATCTCCGAGTCCCTG	Serf2	692	152	189	231	288	203	349	878	695	621
GGAGCACACGAAGATTAAGG	Fgb	312	188	87	86	75	69	73	305	327	448
TGGTCCTGATGACCCCAATG	Klc2	552	211	108	161	449	247	274	834	492	507
CCTGGGGGCTCAAATCCGCT	Fam162b	466	219	119	359	186	231	362	632	471	562
GCTTCTCCTCAATCCCTCTG	Mug2	901	557	223	440	258	174	364	1167	1022	857
TTGCTAACTCAGGGGAACAA	Defb26	671	169	283	364	414	308	389	993	533	867
GGGTAAGATCTCTTAGCACA	Ifna4	376	71	139	136	145	47	199	617	380	385
GAAAAGCCAGCGTCCCATCG	Morc4	299	53	260	104	94	71	172	624	563	419
AGTCAGCAAGAATACAATTG	Krcc1	549	353	182	75	200	187	297	723	561	635
GAGCCATCGTCACCGTTGGG	BC068281	709	283	180	112	196	418	418	1301	778	1049
AATGCCAAAAAGTGGCGTGT	Galnt14	554	78	225	177	184	156	265	604	547	676
AGATATGTGCTTCGTCCTCG	Zfp41	395	48	34	235	160	80	164	287	242	348
CGGAAGTTGTAGTACCACGC	Ptpro	604	42	250	164	148	228	54	596	391	363
CCTGGTGAATAAAGGCACAC	Hist1h1a	197	51	149	15	37	40	142	187	255	188
GTAGAGACCAAGAATCCTGG	Bex6	306	167	188	93	86	174	304	529	485	420
AGAAGCGTCAAGGTACTGTG	Txndc16	665	366	325	247	280	366	260	1187	1025	1185
GGTCCACCCAGACTTGGACA	Eif6	651	91	25	74	0	0	0	179	115	123
ATTGGCAACATAAAAGCTCA	Cyp39a1	446	150	181	373	591	106	209	475	538	582
CAGGTTTCCAGGGTAACTAC	Thrb	354	152	48	193	119	38	102	675	380	478
AGCCCACACAGAGCGACACG	Myo7a	573	146	71	151	222	279	250	698	407	380
AAGACACAGAAGACTCGTGT	Ctla2a	581	92	118	558	95	82	137	766	816	524
CTGGCGTCCTCGGTAACATG	Kifc2	510	129	169	272	0	132	268	786	503	506
AGTTCGTTCCAAACAAGAGT	Rnf214	682	198	210	145	158	239	157	924	776	986
CAGATTCTGCACCAACAATG	Ctnnbl1	335	201	229	124	42	250	332	478	376	267
TCGTGCTGCGACGGACTCGG	Hlf	514	198	125	280	205	116	144	778	524	517
AAAGTCCCTACGAAGTCACA	Ubtfl1	575	61	171	340	236	248	412	791	605	696
GCTGCGAGTGGCTCATGTAG	Dlx6	505	479	22	122	253	245	172	544	482	877
GGATGCCACAGTGTGGACGT	Arhgap24	572	324	171	20	346	170	231	768	885	697
CCAGGAAGATGGAAGTACCG	Caml	254	218	59	277	90	68	25	201	203	204
GCGGTTGGGAGAGCGACTCG	Inpp5j	528	140	70	293	216	268	192	731	673	815
TGAGCACCAAAATGCCCGAG	Cldn9	223	89	74	0	92	52	0	261	140	174
GAAGACTCGACTTCCAGATA	Sh3d21	513	208	156	321	158	102	214	375	547	418
ACAACGTGGTGACCGTCACA	Thsd1	708	228	234	230	254	245	285	1062	772	623
CTAAAACCATCCAGAACAAG	Nts	387	160	119	137	160	122	52	430	370	450
AGACCCCAAGACAACAGTCG	Tdrd9	515	224	134	296	59	125	223	467	491	531
CTCAAACACGGTAGGCACAT	Rnd1	578	273	172	144	191	197	216	1208	770	731
TTGAAGTATCATCTGACCGG	Csde1	464	210	327	72	113	341	109	625	409	239
GCCTCATAGAGCATCAAGCA	Zc3h6	657	458	146	171	400	440	387	926	875	908
TCATATGGTACAGTTGAATG	Vmn2r101	460	99	65	168	266	172	161	514	408	441
GTGTGTGGCCCGCTACAGGT	Rimbp2	804	385	123	466	506	537	259	1154	838	759
TGGCATGTGTGAGCACAAGG	Olfr433	582	171	166	148	292	164	43	823	747	568
AGATCTCATGTACAGAAACA	Olfr800	610	252	336	246	194	218	173	1064	594	660
GAACAAGAAAGCTTCAATAG	Olfr480	360	49	152	193	127	166	136	540	254	345
TGCTCCTTAACTCCACATGT	Gm4763	713	312	170	120	191	241	113	481	568	390
ACGACATCGAGGTCAACACC	Flot1	506	120	199	170	172	182	235	867	551	685
CAAAACAGCCGACCTTGACT	Pttg1	606	127	152	185	532	338	300	893	456	716
GTAGTACATGATACCCGTGA	Slc6a9	351	101	127	64	143	67	254	393	388	570
GGAACCTTACGAGTGGCTCG	Anks6	417	135	288	120	258	137	121	316	469	473
AAATCAAGCAGAGGCGAAGT	Shox2	455	65	162	96	74	80	50	673	350	441
CTACAAATATACTGGAGGCA	Cbln2	567	355	126	184	345	199	511	954	946	741
GGATGAGCTCAAGCGACAGG	Nucb1	561	107	183	177	441	127	230	768	546	749
AGAAAACCAAGACTACCCCC	Lrrc6	374	142	144	247	43	104	213	608	373	451
GTAAGTAACACATCCTCAGG	Map4	476	237	249	11	424	322	283	1176	897	602
ACTTCCCCTTCAATGCGGAG	Dnajc16	806	252	326	149	416	417	232	599	674	554
CAGCGATGCCGTCACTAAGG	Endou	467	213	232	282	134	203	373	577	496	649
GCAGCCTCTTAATGAGAAGA	Olfr608	331	145	228	1	30	257	59	581	423	369
AATGAGAGAGACATTCTCCA	1700001F09Rik	552	348	125	193	133	196	154	706	489	328
GCAGCAGACGGATGTCGTGT	Rnf19b	537	313	161	188	218	301	123	497	947	501
GGAAACGGCCGAAGAAACGT	Chd1	332	42	31	25	129	161	157	342	326	493
AAATCTTTCACCCATTATAG	Zfp952	691	353	178	171	343	218	229	1044	703	971
GGTGCAGCGCATAAACAGTG	Med16	437	32	21	2	920	1331	1060	519	517	391
CTACAGACCACGTGATCCGG	Nrg2	558	203	426	348	15	143	116	754	494	667
TGGCGGAGGCTCAATGACAG	Epn3	579	215	72	244	516	222	257	1092	640	588
ATCCAAGCTCAACACCATCG	Iqcd	903	176	218	314	613	397	719	1280	999	1331
ATGGTAAAAGAAGGCCCATG	Grin2a	368	69	118	117	360	132	276	504	344	447
ATAATGCTGACCCATACACG	Evpl	757	371	251	457	157	584	92	844	933	861
CATGAACTCGGGGCCCGTGG	Nme2	394	199	55	1	100	111	0	424	334	437
CACACATACACACAGAGAGA	Dbpht2	532	1	0	25	62	39	70	159	64	84
CATGAATTAAGAATAGCAGG	Trnt1	353	24	81	202	0	0	0	126	91	126
ATGCAGATTGCGCCATTGGT	Stard3nl	956	307	319	358	522	344	474	1333	1118	1124
TGTTGAAGCACATACATCGG	Ankub1	600	189	227	194	209	442	179	831	618	792
CTCGATCCCACCCAAGCCCA	Olfr452	627	171	309	415	259	261	270	757	646	603
TGGGAACAACTCAACAGAAG	Pgf	272	197	73	315	140	171	203	200	382	246
AGTTCTCATCGACAAAAACT	Prss40	543	202	100	259	399	225	301	574	577	581
CAGGTATAAAGAACGACACC	Ddx23	434	19	61	151	1	110	58	222	247	117
ATGATGGTTCTCTATATCGC	Mrgpra1	785	241	190	380	263	208	12	833	616	943
TTAGGAAAAAGACGTCGACG	Csrp2bp	354	92	51	106	126	40	61	195	104	321
AGAAACCAATGATCCAACAG	Olfr746	337	53	49	115	82	334	160	499	203	459
GGTTGAAGATCAGGTCTCCG	Dcakd	333	100	156	178	255	150	33	682	556	345
TGGGTACATTGGCTCCAGGG	Ppy	497	157	107	462	141	174	147	917	608	569
ACATGTCCGTCAGCTCAGTG	Dbndd1	745	284	273	292	347	371	481	668	881	983
ATGTCGGCGCAGACCGCGAG	Hopx	625	178	386	181	261	269	397	697	813	754
ACTTGCTAGACAGTGAACTC	Brd9	747	276	245	361	185	412	280	999	721	995
CGGCGACGTGTACATTCCGC	Srsf2	386	0	40	0	41	0	0	44	21	44
GGTACCGGCCGAGCTGACGA	Pou3f1	268	92	109	183	111	156	176	284	183	268
GGCACCGGCCATCTTCATCT	Chmp2b	542	162	213	487	48	155	80	860	757	546
CGGGCGCGAAGTCTTCATCG	Lonrf1	498	345	129	262	175	156	189	650	657	709
AGTTCCAGTTCACCACACGT	Adprm	704	232	64	378	340	303	185	1104	826	718
CTAAGTAATGCACTGAAGAG	Hnrnpm	478	136	359	119	241	191	88	788	483	429
AAAAGGCAGAGATGATACCC	Atp5o	497	90	96	59	47	114	73	184	194	292
GGATGTACAGTTACCCAGCG	Hnrnpc	327	56	136	296	82	23	48	271	223	279
GAAAGTACATAGGCGAATGG	Olfr1289	533	226	104	53	105	87	132	624	353	583
ACTAAAATGGACAGCACCCA	Rhox3a	704	176	395	228	271	353	420	513	393	549
CCTGCTGGATGGATCCAACG	Pfdn6	645	81	60	146	67	105	7	228	242	108
GGGAGCCAAACAACACCTGG	Brms1	222	69	18	90	367	203	56	307	235	343
CTTGTTCGCTGGACCGAGAC	Ap4s1	2	0	0	0	0	0	0	0	0	15
GATTCATTAAGAACTCATCG	Dnah10	438	85	32	196	105	166	68	600	434	235
ACATCACCCTGACTTACACC	Cmtm8	905	462	195	419	384	785	425	961	1018	1294
TCGTCAAAACACAAACACAA	Bod1l	559	142	198	250	425	350	484	667	588	487
ATGGGAAGGAGTATCCCTTG	Padi3	776	569	256	467	478	663	539	1124	959	798
AAGTACGGGTCCGCTTGGGT	Vax2	951	380	194	189	345	256	124	1246	484	866
GGCAGCGGCCACGAAAGTCG	Tmem179	418	42	316	46	204	40	301	272	416	268
CGGGAGCGGATTCGAATCAA	Fpgs	438	56	104	133	79	118	40	384	198	215
ACCGTAGCAGCATCGTAACG	Nemf	726	248	200	406	263	237	374	826	706	669
TCAACTATACTTGGTCCACC	Ube2e3	471	178	223	277	306	139	118	930	435	794
TCTGTGCGGGCAGAAACCCG	Cd44	474	258	13	191	191	137	152	716	425	344
TGGCGACGAAGAGATCTGCG	Lce1g	751	46	215	339	197	73	184	893	543	458
GGACGTCACCAATCCCGGCC	Banf1	554	13	0	0	39	25	68	136	101	165
TGTATATTACAACCCTGACC	Olfr1437	517	172	79	6	62	483	60	578	376	389
GGGTCACCCGTAATCCTAAG	Fubp1	492	214	159	24	161	286	352	765	440	669
TTGAGTCAAACAATTACCAT	Olfr810	480	272	104	192	330	303	514	688	586	428
GGGAGGTACATTCCTCGATG	Oas1a	417	266	172	266	86	264	166	551	315	572
AAGAGTTGGGCACCGTGATG	Tnnc2	879	485	493	347	500	449	417	1017	1138	784
GGGGAGCACAAAATGGACTC	Ksr1	307	54	101	0	196	260	41	309	405	472
TTACGCGGAACTGCAATCCG	Dnah8	583	175	96	168	247	269	122	1002	697	548
GCCCCCAACTGTGAGCAAGT	Olfr411	603	327	250	136	276	322	280	683	920	602
GGCCTACTTCAGGACCATTG	Krt34	516	109	40	57	137	155	146	622	433	391
GGTGGTCAAAATGATGATCG	Tacr1	373	203	9	101	76	110	266	766	413	338
CATAGGCCATCATAGACAGG	Olfr1110	620	237	183	157	97	259	125	736	570	507
CAACATCACAGTGATCGCAA	Cdh6	238	104	72	96	149	142	150	543	402	269
TTAACTATGACCGTGGACAG	Tek	528	83	0	9	193	161	130	640	380	395
AAGTATGTTAGACAGCAAGA	Cenpf	419	132	67	269	59	160	169	449	573	539
CAGCCCCTCCCATACCACTT	Cldn9	872	365	342	448	421	304	289	1218	924	1096
CCCGAAGAGTTACCGGCACC	Trp53rkb	518	83	23	91	0	105	3	134	179	143
GGATGCCAGACAAGAACCCG	Olfr555	441	78	119	205	23	227	62	565	386	303
GCAGCGCATCAGTTCCGGAG	Ascl1	416	125	55	163	147	280	39	635	399	485
CATGTTCATACAGTGGGTCA	Etv5	577	109	81	273	405	294	412	656	624	746
TAAGTGCATGATAATGCAGG	Olfr63	526	94	114	192	230	192	393	723	414	404
TGACAACATGACCTTTGAGG	Morn4	453	180	180	92	338	332	456	544	445	515
GACCCACAGAATGACCCAGT	Itga5	474	159	133	204	269	267	162	674	410	348
AGGATCATAAGATGGAACGC	B230118H07Rik	629	125	199	258	31	125	195	673	290	535
ACCATCTGAGCGCAAAGTGT	Olfr1437	786	225	121	57	297	164	532	911	861	678
TTGCTGAATGCAATACACAA	Mllt10	477	216	108	102	145	235	78	598	581	329
GTTGATTTCTATCATCCGAG	Slfn5	431	76	152	172	275	216	99	349	426	530
TTGCCATTGCTCATAAGTAA	Slc16a4	817	286	544	321	356	266	358	1184	1153	1131
TGTGCTTAAGACCGGGACCA	Tnfrsf9	351	227	91	115	25	10	58	528	379	351
CTTGCGCATCAATAGTGTGG	Ptk7	440	118	130	90	93	123	93	380	598	511
CAGGATGAGACCCAGGACCA	Scimp	389	30	53	29	89	152	15	317	328	232
CTTTCAACAGAACAACCCAA	Trdn	508	175	109	32	161	327	332	709	762	807
GCTTTGCTAACGAGCCCCAG	Erlin1	429	111	171	325	157	144	1	678	335	596
TACATTATATCGCATCACCG	Serpine2	634	255	117	46	168	460	391	668	478	701
AATTTCTTGGTAAATGCAGC	Cbr4	826	108	508	406	108	436	322	721	608	539
ACAGATACCAGATGGAACTG	Il4ra	615	306	118	169	386	148	399	593	796	845
TCCATCCGACGCTTCCTCTG	Gprc5b	521	208	113	124	130	124	173	542	549	596
GGCCCGTGGCGACGTGCAAG	Cdkn2d	610	164	128	429	426	289	392	842	522	785
GGTGGCGTTAGACTCTGCCG	Smad4	413	100	108	141	0	83	187	458	434	489
GAGTTAGTGAGAAAGTCCCG	Dact2	368	97	109	25	51	107	84	549	465	698
TTCAAGTGACCACTCCACAG	Lbr	428	167	152	197	149	231	218	406	440	351
GTGCTGCGTGACAACATCCA	Hist1h4h	1008	203	105	389	177	121	95	746	455	500
AATCAGTTTAGATGGCTCAA	Homer1	588	214	111	11	189	229	326	673	402	619
CATTCGGAGCCACGTACGTG	Depdc7	617	275	230	109	119	231	155	1104	542	758
AGCGCCGGGCTAGTGACCTG	Sdf2l1	758	482	216	509	197	307	530	1169	890	897
CACTAATTGTCACAACAATG	Olfr1273-ps	482	112	401	99	193	544	296	546	479	871
CAATGGTAGAAAGCATGGCG	Olfr557	639	8	134	235	450	231	29	803	489	440
TACATTGAAGCGGCTGCTCG	2700062C07Rik	456	4	13	127	182	238	35	343	180	229
GAGCTGCTGCAGAGGCCTAG	Prss8	703	239	229	294	385	362	291	835	833	1024
TATCGCTCTGTAGAGTCCGG	B3gntl1	634	350	317	150	256	221	143	704	612	647
TTCAGAAACGGGCGTGCAGG	9430038I01Rik	562	164	264	421	201	204	75	923	700	536
GCTACTTACTGCAAACCCGA	Tmem163	584	187	172	83	418	148	135	625	596	650
AAAATGTTCAAGGGCAAACG	Snrpa1	440	2	33	35	148	0	20	61	113	140
GTACAAGCCAAACTCAGCAC	Olfr429	569	444	32	143	104	207	323	622	676	424
TTGAATCCGAGGCGCCGATG	NA	738	142	216	321	285	407	218	1116	855	1018
GAGTAAGGTCAATGTTGAAG	Hbb-y	492	138	214	231	146	186	121	738	682	589
TGGAACTGAAGTATACGTAG	P2ry4	432	158	226	88	106	114	318	367	292	274
GCTGACAAAACAGAAAAGGC	Mup9	185	0	0	13	0	161	0	42	23	55
GAAACTCAGCACCGCGACCG	Commd4	417	38	118	213	250	153	91	396	348	374
GGTTCAGGGACCCCGACCTG	Rbfox3	394	49	170	25	98	108	25	433	552	456
GTTACACCCTTCCTTGGAGG	Rps27l	407	312	161	127	145	121	255	566	306	312
GTACCTGGAGAACGGCACCC	Napg	516	196	115	201	349	43	197	856	630	381
ACTTCTTTGTTACCTCGTTG	Olfr131	757	218	351	542	445	426	401	885	840	1042
TGGATCGTAAATCAGACAGT	BC049730	545	183	97	372	348	107	342	628	580	645
GTGCAGGTAATGCGACGGCG	Pdf	410	70	92	85	0	27	72	236	298	306
TAAATCGCTGAAGTACGTTG	Exoc2	442	102	229	85	106	184	56	446	451	164
TCTTCCGAGAAGATATCTAA	Kcna2	492	39	0	64	130	401	201	654	566	538
AGCCATCATACACTTTCGGG	Anapc7	879	488	469	364	471	589	657	1182	1010	970
TACTTCACGGAACGATCCGA	Usp28	591	332	312	189	323	176	131	548	264	357
GGAGAGCCACAAAACAACGG	Prr14l	299	47	36	72	77	239	102	490	270	260
CTTCAGAATCATGCTTGGAG	Lmf1	554	127	114	171	357	185	201	964	597	534
CTCTGGCTCAGGATGACTCC	Ang	492	114	171	195	139	211	74	525	431	379
CCAAAGGGTCGTCCTCCCAT	Ssr1	812	511	228	194	92	142	240	1067	649	594
CACCACAGATAACACACAGG	Phtf2	321	1	129	77	21	38	133	466	162	290
GGAGTGGACCACCACGACAG	Cant1	335	18	181	76	78	35	74	506	319	369
GAATGTAGACTCCCATGACG	Ahi1	474	158	31	88	65	55	304	449	471	612
TCTGAACCATCAAGTGTCCC	Emc10	401	32	78	23	219	55	147	270	249	348
GGCATTAGCGTTCTTCAGCG	Ap1m2	558	27	158	160	171	293	96	489	576	582
GCCCAGCTGTATTTGCCCTG	Tmem8b	783	505	243	505	484	363	674	1179	960	1032
GAACTACACAGTCACTGTGA	Olfr895	405	44	107	142	137	90	276	559	218	489
ATGAGAAGTTCAGCCCGGCA	Pabpc6	746	296	132	340	385	263	325	1063	742	1014
TTCGAACCTCTGTTCTAAGG	Eif3l	508	51	80	414	87	0	232	523	338	344
AATTCCATGATCCCAACCCA	Prpf6	1275	224	116	152	116	292	43	955	522	435
GGTGGACACATTCATGATCG	Cyp4a31	480	162	123	133	229	120	129	830	412	606
GGATGAAAGCAGCGCGTCTG	Dusp2	423	205	44	246	14	155	85	702	473	494
CATCTCGTTCTCAAAATCCA	Actc1	401	150	154	168	170	37	0	510	465	641
TGGGTATATTCGAATCCACT	Obox1	528	86	39	75	190	117	188	275	574	603
TGGGGAGCTATTCGTCACAT	Micall2	621	122	75	252	179	140	260	887	697	699
GCCTTATAAGGGATCTTAGG	Tmem230	460	215	94	353	140	95	125	460	213	376
TCTTCTAGGGCACTAACTCG	Prpf38a	544	121	22	41	28	254	108	340	179	313
GGTCTCCGAGACCCCAAAGG	Sowahb	458	193	153	112	386	222	0	521	415	581
CCTGCTAGGGATTTCCAAAG	Acot5	265	5	27	123	124	52	123	271	293	153
CCACGGCCGAAGCGCCACCA	Dyrk3	718	380	298	260	214	268	333	1200	1176	704
AATTTGAGAGCATAAGTCGG	3632451O06Rik	460	223	47	102	302	240	213	551	582	642
TGCAGTGGACGACGACGAGT	Rbpj	478	272	353	228	235	70	135	619	462	246
AAAAAGTCCGCGATTACGTC	NA	475	70	145	10	33	169	102	539	626	512
ACATCTATGAGGGAGGATTG	1700037C18Rik	689	569	199	406	384	304	344	1194	1278	751
TCCCACTAAAACTTCCACCG	Krt19	501	237	137	483	179	154	149	505	551	445
TCTGCCTGTTTGGATGCTGG	Gpr182	556	197	135	146	283	132	84	865	553	808
GTACTTTATCCAGCACGGCG	Hcn4	533	103	62	104	199	208	229	644	443	542
CTGGTGACAGAATACGCTAG	Sik3	321	147	85	91	337	199	266	669	359	411
CTATAACCGCAAGTTTGCCA	Mrpl13	507	180	255	83	97	59	83	393	264	366
ACAGGGTTTCGGCTGCAATG	Rpl6	608	3	31	0	10	70	63	176	66	148
CAGGCTCTCACACATTTCAG	Gm8909	356	92	62	157	166	128	81	498	470	415
ACAGCGGCGCTACTTCATAG	Hephl1	596	310	347	400	334	573	239	1012	1015	1081
TGGTCAGAAGCGGTCCACTG	Atp5a1	586	194	101	86	141	142	0	256	205	154
CTAAAAAGAGTGGGTCAAAG	Mllt1	263	115	138	272	79	111	53	425	362	322
CTGTGGAAACTGTTACTGTG	Itgbl1	440	168	125	259	125	254	60	825	680	508
TGCTCGCTAAGAGCTCCGCG	Efcc1	524	210	334	169	201	109	212	529	614	625
GCTGCTGTGAGGATCCAGTG	Tmprss4	605	300	288	203	198	232	345	815	591	994
TGAGAAACACGAATATCCAA	Cldn34a	396	158	49	91	91	63	117	269	228	404
GCAATATGATGCTAATTAGT	Cox7b2	477	108	131	173	47	143	265	691	334	516
CTGGGTCTCAGGATAGAGGG	A530016L24Rik	532	465	210	139	69	129	502	867	476	569
GATCGAGTGACACCCACCCG	NA	479	101	284	395	134	190	260	411	688	556
CAAGTAGGAGACCAGCTCCT	Tirap	441	146	46	167	168	193	414	500	603	494
GTAGCCCAGGCAATCCCTCG	Col4a3	504	248	419	337	146	318	203	562	507	583
TGAAGGAAATCTTGTGCCCG	Adam20	370	193	43	162	123	326	114	513	409	346
GCGGCAAAAGTGTACCTGCG	Cox7a2l	372	58	135	160	83	185	1	687	327	321
TCGAATGTCTCACATCGAGC	Dppa5a	783	122	183	91	122	153	185	541	466	641
GGGATATCTGGATCCCAGGA	2310079G19Rik	582	383	117	128	299	107	458	853	632	615
TCACACTCACTGCATTGGTA	Gm13242	853	239	138	515	173	194	222	807	719	665
CACACAGGAGGAGGCCGGCA	Sprr2a2	478	10	132	18	87	67	63	283	256	320
AGGTGTGACATTCAGCAATG	Cyp2a22	551	119	277	107	350	224	138	1083	572	1064
GCATAGAGAACAATCCGCGA	Ncor2	467	58	72	61	32	355	192	457	426	610
ATGAAAACATGTGATATCAT	Itgb8	888	273	181	255	367	427	73	825	930	908
AAGTAAGCACACCAGAGCGT	Mcur1	590	249	87	193	567	240	32	722	559	692
TCAAGGTTGGAACAAAACCA	Cmpk1	361	72	86	123	105	1	116	261	315	160
GGTATTCGTAGGTGACCGAG	Mybpc2	412	48	61	184	78	144	71	517	422	407
AAGCAGAAGCTGGATCGCGT	Aloxe3	732	251	202	307	204	284	193	889	603	672
AAAAGCGTGTTGACAGCGGG	Gab1	451	205	53	80	210	249	327	612	507	627
ATGCAGCCTCGTACACGCAG	Eif3c	592	8	16	168	77	51	0	343	205	166
TATGACGGATTACTCTAATG	Alpk2	445	169	201	349	225	232	341	694	357	670
GACGTCCGATAAGACCTCGT	Dnajb3	248	54	119	281	212	28	0	251	222	258
GTTAAGTTGGCTATCAACCT	Akr1e1	340	181	86	235	58	144	0	426	265	415
ATGGGCGGATTGTGCCCAGG	Tinagl1	727	335	188	324	215	298	151	882	554	743
ACAGTGACTCAGATGATGAT	Tmem91	654	324	338	497	375	127	203	686	616	509
AGGCGGCCGGCACATCCGTG	Ssc5d	638	242	280	157	170	302	209	656	755	958
CTTCGCGGCTGTACACGTCG	Rax	265	42	39	190	142	128	168	318	186	314
CCAGGGACTTCACAGGATCG	Crtc2	344	137	92	190	88	228	248	314	324	379
CCCAAGATTGCCAATCACTG	Olfr1080	440	121	93	114	166	140	116	597	372	423
TTGCCACTGAGGGAGGCCTG	Cldn34b2	462	35	90	33	205	370	176	849	558	495
TCAGATTTGGATCTGCATTG	Gm21119	480	103	147	107	89	127	244	669	787	591
TATGCTTGGTACATATGCAA	Olfr904	497	238	88	75	154	272	395	413	431	396
AACTCGCGTGGGAAGTCCGG	NA	747	535	266	59	430	199	584	1221	763	871
TGTACTCCTCGTATTCACCA	Oat	800	273	233	172	314	456	485	846	782	714
GGAGATTGAAGTATCCGCCA	C8a	545	288	140	328	297	36	93	759	558	505
GGCTGCACAGATACACCAGC	Olfr310	498	88	103	293	233	249	167	674	602	591
GAAGCGAGCATATAGGTAGG	Optc	403	27	161	90	265	314	152	572	475	646
GTATTGCCCGTATCTTGTGG	Mybphl	582	284	199	177	179	418	299	876	573	559
CATACTGCTGTATCGTCGCA	Cpt1a	714	251	157	150	300	36	280	849	745	733
GTAGTGTTAAAAGATGCAGA	Fam49b	295	134	172	262	160	175	110	519	322	376
ATGCTTTGAGAGTTCTCCGG	Gapt	837	213	211	260	342	538	279	1232	880	1051
GATTGATGCATATAGCCACC	Ifih1	693	230	152	136	130	181	152	697	614	565
GTGAACCGGACGTGACAGGT	Ctcfl	528	71	175	193	311	390	375	501	482	497
TGGGTCCACCAATTCTCATG	Adam26b	555	188	108	267	237	72	243	542	440	463
CGTAGGTGTCACGCATCCTG	Sirt7	440	258	93	314	271	53	96	431	311	589
AGCACTTACCCGGTAGACTC	Gbx1	653	182	19	315	264	349	276	539	485	571
AAGCTGAAAATATCTTATGG	Teddm1b	638	151	159	197	105	222	138	876	810	498
GATGACATTGAAGTACACAG	Slc6a20b	500	232	9	119	71	71	138	677	507	617
ACCAGCTGAGAATTGATGCG	Rybp	646	112	464	200	372	167	104	998	881	858
GGTGGCTGGAATTTGGCAGT	Gm826	554	351	227	219	301	421	135	712	422	604
GGTGAATTCTCTCTCCCCGG	Pitrm1	361	71	115	207	164	165	181	347	362	421
GGGGTGTAAGCAGTACTCCA	Prex1	307	54	42	33	168	89	171	270	357	369
AAGATTGTGATTACGGACAC	Cntnap4	807	474	76	274	231	105	916	1112	889	944
ATCCGGTACACCCTCCATAG	Sytl5	830	479	264	331	416	412	534	1408	897	1073
AAGTTTGCCTGCTAAAGACC	Wdr78	574	257	9	184	118	340	99	849	769	502
TGGAACGTCTTCCAGCGGTA	Pdcd6	499	171	129	393	141	219	140	590	553	637
CGCCAAGATAATCACCAATG	Ak5	421	126	292	78	111	88	112	670	438	583
AAGAAATGCTCAGCAAACAG	Grb2	476	2	68	137	0	0	0	324	240	172
TGACGGACTCCACAGAACAG	Tgm1	431	221	136	123	436	154	76	471	320	411
GGCCATGTTAACAAAAGGGT	Pex12	395	33	128	63	32	90	138	506	336	427
GATCTGAAATATGATGCCGC	Abcg2	555	157	113	150	374	207	213	590	724	635
GCATATTGGGAATGATATCG	Rap1gap2	454	140	28	452	245	41	218	673	411	609
CCAGAACGTGACAGCTGGCA	Fthl17b	456	104	124	47	151	36	76	321	209	256
GCTGTAACGTTAGGTCCTGG	Hgfac	451	171	198	228	282	151	272	474	414	422
ACAGCAGATCCCAGGTACAG	Psma6	691	9	0	1	26	111	30	288	135	149
CGCTGGGACGAACTCCATCG	Abcb7	614	150	127	282	114	107	215	470	359	484
AGATCCACCAAGGCATTGCG	Rgs12	780	419	349	371	451	179	366	1149	753	924
AAGGCCCCTGGAATACGTAG	Hap1	644	31	88	58	182	141	263	830	665	551
ACAGAAAGCCAAGGGCCATG	H2-Q6	524	102	371	150	257	185	265	909	458	578
GCCCGACTTCTCGAGCGACG	Tmpo	453	206	72	70	317	293	209	641	724	662
AGAGTAAATAACATCCACCA	Olfr1466	576	283	118	112	262	278	202	629	707	642
CAGCTGGAGATGCAGCAAGA	Krtap4-8	484	261	96	124	185	122	177	706	535	539
AGAAACAGATTGACAATCTG	Trappc6b	454	181	123	281	224	206	391	560	605	629
TAAACCACATACTGTATGTG	Crbn	438	100	35	314	180	186	549	645	365	599
TTGGCTGAGATGTTGTAGGT	Rora	566	166	186	107	343	284	96	901	418	398
GACAGACACACTGCAGATCG	Clic3	452	456	139	176	150	69	98	496	626	775
TCGAGCCTCAGGATGACCGG	Neu4	696	199	29	247	181	195	293	627	522	653
CCCTGTACTACACCACAGTG	Tnfaip1	564	45	140	370	231	368	239	724	439	892
GTGTGGGTGAAGACAACCAT	Zdhhc21	752	225	398	261	545	469	551	1284	987	974
TTATGATGCACAGTGTACAG	Zbtb21	1108	220	217	419	542	469	648	1088	1158	850
GGGGGCAGCTCCTATCTGGA	Golga7b	655	127	252	296	286	379	296	781	755	772
GTTCCTCTCAGATTGACTCG	Emc8	749	309	453	153	37	404	27	648	606	580
GTTTCACTGAAAACTACGCA	Capn3	569	41	103	47	135	121	498	748	586	502
GTCGACATAGCTGCAAACGG	Eogt	403	232	69	78	2	68	27	655	295	554
GGAGGCGATCCACAGTGGCG	Ankrd29	594	166	148	437	214	341	336	762	493	622
GTGGACCAGACTATACTGCC	Zfp408	793	614	327	564	365	242	264	1061	984	927
CTCTTCCATAGAGACTCGAA	Psmd4	407	36	0	33	1	67	19	179	154	62
CACAGGTGGTCAGGTAGCGT	Mrgpre	335	38	101	118	205	51	127	340	216	353
CAGGCATCAAAGAAAATCTG	Olfr68	308	176	54	117	59	268	239	428	590	211
AGACTCAAAGTATTCCCATA	Fbxw21	657	172	109	180	477	183	53	818	399	402
CTTCATAATACAACTCGTTG	Vangl1	534	250	46	211	260	338	112	713	348	612
CTGCAACCAGTAGCATCAGT	Vmn1r48	563	70	129	179	61	78	16	416	239	380
GCTTCGGCATCCAGCCCGGT	Kazn	508	150	97	167	259	156	14	525	347	604
GCAGGTCCCATCAGTCGGAG	Cfap70	508	513	290	88	309	169	370	753	615	777
CGAAGCGCCCAAATTCACCG	Btbd11	318	106	149	163	239	34	100	458	294	164
GGGACACCCCTGCCAATACC	Cyhr1	495	343	127	375	371	131	116	793	668	653
TGCAGATCATATTATCACCA	Prps1	671	144	153	294	72	284	117	674	684	695
TAGCCCAATTTGCACAACCC	Olfr570	803	207	242	331	508	75	376	704	868	971
CCAGTGAAGATTGTGATCCG	Rabl6	623	70	194	187	75	203	288	764	574	830
ACGCCTACTCAGAAGAGCGT	Riok3	662	188	150	235	88	106	548	761	647	551
TGACATCCAAGACAACAATG	Pcdhb22	475	239	234	7	351	291	149	684	586	714
TTCAGCAAGATTTACCCATG	Rims3	641	287	214	260	117	255	271	912	755	809
GTACTTACATCTTGAAACAC	Frg1	581	111	185	306	98	270	200	743	446	554
TTGCCCAACAGACAAAAAGG	Gm6583	445	57	146	188	170	198	305	784	433	679
AATTAGGGGTCAAAGAAGTG	Erich3	386	370	135	0	350	167	227	563	397	438
GTATCGCTCTAGCGCCAATG	Neb	747	238	238	172	556	397	480	942	1044	981
CAGCAGACTGTAGTCAACCG	Bpi	523	268	69	109	173	232	168	660	504	678
TCTACGGCTACACCACATGT	Hspg2	567	8	261	198	233	154	291	596	821	467
CGGCTCCTCTCTGCGCGTGG	Sprn	716	219	117	349	224	229	286	837	645	793
CAGCTGGACCGACTAACCTG	Socs2	625	249	81	101	185	176	130	843	781	625
GATCCGAGTTGCTATGAACG	Gtf3c1	815	17	22	58	0	180	0	187	212	110
ATCTTCACAAAAAACCACAC	Kcnh1	490	77	130	161	94	109	283	416	584	328
GTGTCGGCGCAAGAAAAGCG	Abca7	493	134	180	142	270	119	106	810	429	438
AGGTCACAATGTACCAACCC	Rer1	820	147	127	194	109	266	181	426	577	575
TAAGTCGCTGAAAACCACTG	Vmn1r179	631	78	200	223	148	188	116	808	584	527
CAGTCCATTGACAATTGGGA	Otc	800	214	310	537	175	761	228	1366	1018	1050
AACTCACAGGTACTTCACAA	Zcchc9	636	289	34	207	38	328	202	472	400	533
GACAGCCAGAAATCCTCCTG	Echs1	508	46	155	220	234	189	365	566	569	421
TTCAAGAGGCTCGATCAAGT	Prdm5	413	91	129	156	135	293	368	409	322	420
AGTGGGCCAAGGCAAAGACT	Ffar1	473	216	205	91	90	162	122	495	378	375
ACAGGCATTCGTCTGCAATG	Hexim1	636	212	132	269	388	269	664	952	684	700
TGAATGCTTGAAATGAGACT	Zkscan1	380	80	103	56	262	149	304	612	272	387
TCGGGAGTCAGGGTCAACAC	Lpcat2	370	70	202	69	222	199	67	498	298	494
AAGTTGCCAATGTACAGGCC	Dusp22	758	434	119	175	294	481	330	527	585	1018
TTTCCTGTGTCACGTCACCG	Hsd17b14	705	406	95	315	345	185	373	936	855	828
CCAAATGCAGCTAATACCCA	Snrpb2	638	123	160	189	237	215	147	598	699	787
GCTGGATCTATAATTGGGAA	Nova1	455	193	210	207	81	95	300	665	587	610
AGCAGCCAGTCAATAGACTG	Csnka2ip	604	161	82	370	198	343	40	653	636	611
AAAACTTAAACATCACAATG	Ccdc39	538	236	110	310	276	354	176	913	414	538
GAGCTCATGATAACCAATCA	Gm15091	653	142	120	231	68	188	102	759	730	646
CGCACCTGTCACAACCAAGT	Cntn3	490	151	40	124	109	151	22	295	460	704
CGAGGACATGAACCGCCGCA	Ccdc113	523	156	208	343	184	142	105	490	534	751
CTCGGCATCCCAAACACAGA	Olfr959	531	180	133	184	342	358	106	900	671	603
CGATGCTGACTTCGGCGGAG	Hsd17b7	363	46	104	157	25	149	219	689	409	497
GCAAAAGCTAACAAGGAGTG	Tagap1	482	224	150	250	180	70	94	693	714	604
CCAAAGTCGTTACGGCACTG	Ipo4	399	203	216	158	243	397	155	540	412	515
ACTACTAAATATGCCGTCGA	Usp6nl	618	206	99	144	115	140	205	538	608	663
AAATAATCGTGCTCAGGCAT	Upf3b	503	142	503	314	140	207	223	475	541	585
GGAACTCATTCTTACCCCAG	Ndrg2	280	48	134	98	24	13	131	481	479	249
AATAATAGATTGCATACATG	Teddm3	544	85	62	249	63	252	53	463	426	485
AAGTTGTAAAGATCCAAGCT	Iqcf1	484	165	235	97	40	196	150	721	573	560
GCATCCTGTTCTTCTAACGG	Actr1b	580	379	210	89	65	152	29	455	465	485
CGGGAACGACATCGTCGCTG	Rap1gap	604	330	266	547	664	443	337	1281	1431	1203
AGTGCTGCGCGATAACATCC	Hist1h4m	571	36	245	168	38	190	0	217	255	345
CGATTGACGTTGGGCTCTCA	NA	704	133	381	61	415	391	379	979	815	827
GAGATCGATACGTACTTCAC	Naglu	478	171	84	80	44	44	115	602	342	345
CATGATCATCAGCGTAAATG	Fabp4	341	456	102	76	214	44	176	502	588	364
ACTGCATCCCTTGTAAAGGT	Fst	693	150	273	277	393	300	79	1271	594	891
AGTTCGTATATATTGGGGCC	Gbas	749	235	288	454	326	107	294	702	624	503
TTATAAAATAGGAAGGGCAT	Ly6k	517	59	34	43	182	163	211	576	405	494
CTTTATCGACTGGCACCGAA	Poc5	437	64	120	295	167	197	121	616	357	422
CTACAGATACACATACGACG	Stxbp5	540	304	90	144	338	186	282	928	512	445
GGCGGGAAGAGGATAGCCTA	Etfdh	502	108	234	357	214	171	173	802	678	586
GACTTAAACAACTGATTGTG	Tas2r102	428	186	146	215	501	229	2	490	554	511
CCGCTATGCAGTTGAAAACG	6-Sep	485	216	236	228	186	131	240	552	653	495
ATCTTCCTGACAGTGTGCAA	Gm13043	936	249	279	576	404	643	437	989	993	833
GAGGAAGCGCTGCATCACAG	Usp35	551	351	73	188	190	187	136	1220	559	771
CATCCCGATTCATCACATGG	Osgepl1	604	159	215	50	465	186	213	602	693	592
GAGTGATTTACGTCATCTCA	Rab11a	608	141	230	212	363	368	610	827	666	751
AAAACTGGAATAGGTGCCAA	Nr3c1	253	232	73	66	38	208	135	491	429	295
GAGAGTCTCCAGATCACCCA	Hps4	586	248	232	368	285	279	277	706	214	552
AAAAACTGCAAGATGTTGCA	Olfr432	477	161	112	385	234	202	121	642	579	412
TCGGATCTACTATACCTCTA	Cdipt	624	333	73	117	68	62	102	600	343	432
TTCTCACAGGAGTTGCACTG	Zfp12	684	131	350	340	189	230	374	1088	638	1009
GGACTTCAATCACATCAACG	Rpl9	516	43	45	23	35	19	47	168	84	99
GAACAGCGCTTGGACCTGCG	Edn1	706	592	205	390	350	436	373	1198	941	1108
AATCTATCAGTCTGTATCAA	Fam210a	821	568	272	234	158	56	95	479	302	528
AACGGTGTAAGAATGGTGAA	Vmn2r92	392	250	150	194	259	257	121	947	364	484
CTATACAACTTAACCCCAGA	Zfp560	393	177	79	132	317	183	154	323	698	657
TCCTGCTATAGGTACTACTG	C8a	472	159	152	384	164	288	201	687	498	684
ATATTACAGCTACTAGACAA	Kif18a	573	167	152	286	154	234	168	685	482	448
GGCTATCACAGCACACACAA	Msrb2	538	272	268	147	168	114	158	753	482	617
GGCTAAAGCGGTGATCCAGG	Slc13a3	545	92	198	264	164	270	347	655	652	568
TTGTGGATTTGATCTTGGGG	Hmgb3	548	44	75	3	272	90	292	303	384	220
GTCTTCAACACGATGCAAAG	Lgals4	545	174	83	218	23	413	87	898	708	549
GAAACACAAAGTCGCTGACG	Papd5	410	147	40	116	30	48	140	267	323	305
CCCCATCAGGCACTGCAACA	Snrpd2	689	17	0	121	0	2	0	111	32	55
CCAGCTCATCTCCTTCAACG	Elmod3	558	128	217	246	180	339	415	796	615	621
CAGCTTGTACCTCAAAAACG	Ppp1r36	340	73	87	170	145	18	55	438	214	440
TTATCACAATGGGCTTGCAA	Pcsk2	749	162	263	353	216	511	214	799	752	929
ACGGTCCCAACGAGCGCCGG	NA	380	143	54	153	254	291	84	769	675	583
AGGAGTGAGAATCGTCAAAG	Sugct	383	67	113	107	220	185	377	397	383	410
GCACAAGATGCCTCTTAGTG	C4b	314	198	28	76	278	239	52	462	468	415
CTGGCTACTCGTATTGAACA	Ankra2	516	371	324	220	144	404	55	781	488	629
TCTCATTATAGTTACAGAAG	Olfr430	7	0	0	0	0	0	0	13	0	11
GCTGCCGCAGTGATTTCCAG	Qrich2	572	409	144	139	157	267	361	756	546	426
AATGAATGTATCCCCCACAA	Dll4	517	230	228	214	367	223	94	397	464	465
AAGAGCTTACCTTAGCACAG	Tmem241	672	293	177	120	163	249	306	739	688	849
ACTGTAGATGCCTTTGCGCG	Cbln1	462	39	279	7	42	168	171	477	313	305
TGTCATTCAAAGATGTGGGA	Atp5c1	472	70	57	0	78	46	1	225	279	211
AAGAAGCTAGTTCTATGGGA	Mup6	601	109	57	87	0	34	31	208	333	188
CGCTTCAGGGAATTGCCACG	Khdrbs3	491	114	95	176	341	429	89	938	557	486
CAACCGGAACCACGTCACCC	Itm2b	289	110	96	226	68	1	32	276	475	300
GACTTACACATTCCCAACTG	Morn2	576	37	22	108	65	333	77	543	722	642
ATTCAGTCGACGTTGCAACG	Madd	810	165	208	327	112	159	98	1164	579	1098
AAATCATTAAATATGCGCAC	Med4	547	40	125	66	73	30	1	193	253	154
TGGCCAAGTGTGCTCGACAG	Ypel4	505	219	141	334	225	227	439	567	682	517
CAGAGTCAGGACTTAACTCG	Fancc	351	70	31	168	66	227	32	534	342	232
TCTCTCCTGGACAGAACTCG	Eif4enif1	4	0	0	0	0	0	0	0	0	0
CAGGATATGTGGTAACCCGG	Mapk12	719	439	291	286	241	252	265	796	799	780
GTGTATGCAATTTGTGCGGA	Arih2	579	262	279	144	307	200	481	1055	733	582
GCCTTGAGTGCAGATAAAGG	Baz1b	487	75	282	28	162	149	293	505	423	332
GCCTGAGCTGAAGATAACCG	Mgarp	516	297	116	272	249	223	358	662	483	755
AAGGCCTGCAGTGCCAGCAG	Rhox3g	800	24	193	231	167	165	213	497	417	418
CATCAGTTACATAAGGACAC	Zfp97	457	11	33	94	61	71	145	461	294	413
ACCATCTGGACTCACCCGAT	Tenm1	765	264	360	214	223	267	321	1212	1053	961
GCCAACATCGACATCCAGAA	Asb7	623	366	282	201	489	283	422	799	770	755
AGCAGATCGAGACAACCGAG	Cacna2d4	480	12	122	238	287	190	326	567	711	384
GATTCAAGGTATTCTAGCTG	Vmn2r21	659	210	220	324	350	192	246	891	823	895
CCCTTGTTGTACATATAACA	Vstm2a	546	236	32	283	266	253	358	869	655	770
AGCGTGAAAGCCTCACACAT	Ap1m2	706	80	208	113	74	232	487	894	738	573
AAAGAAGATTAATTCCTGGA	Serpinb3d	526	368	353	122	236	155	226	895	524	764
GGCCAGACCCGAGGACGTGT	Tekt4	563	275	100	280	316	104	358	415	561	573
ACCTCAGTGTCAAAAATACC	Gimap4	619	282	182	295	328	312	141	559	615	638
CGGAGCGCGGGGATCCCCCG	Dleu7	403	182	85	270	157	130	134	643	451	371
AGCGACCGGGAAAACATCGA	Ccny	627	153	229	327	580	339	352	676	835	742
ATAAGGTAGTGAACAGACTC	Bglap2	732	139	130	79	384	100	253	296	390	535
GGGCATTCGATACTCCCCGA	Efcab6	370	66	137	121	73	239	272	468	362	271
TTTGAACACAGCAATCCCGA	Fam159a	564	138	86	130	408	304	444	671	493	753
CTATGCTACTGATGAGACCG	Mat1a	669	252	164	274	243	289	385	753	960	636
TTGTCTGCTTGATTCAGACC	Sult2a3	821	253	201	312	391	208	204	730	689	896
GATCTAGCAACATCTTACCA	Pogz	653	190	299	257	260	217	227	1158	516	779
GGACCGAGTGCAGATTGTCA	Tgfbrap1	702	196	119	290	286	136	19	699	692	669
AGAGCCAAAGAAGCCTTGCA	Kazn	550	78	306	76	330	188	288	502	495	876
GAAATCAGGCAAACCATCGG	Mettl25	377	11	39	117	80	84	102	527	573	509
ACAAAAGCAGCATATGTCGG	Acod1	543	161	261	323	110	332	466	939	717	573
CTCACCAGGAGCATCCGCCG	Mina	315	63	93	150	76	174	114	516	370	277
GCTCAACCAACACAGGCGTG	Zfp414	387	239	145	145	113	239	116	821	397	551
GTGAACGGCGCTGACTACCG	Kremen2	417	75	77	44	149	140	87	424	377	509
AGACTTACCGAAGGTACTGG	Kdm5c	615	73	45	160	495	180	324	914	793	565
AAACATAAAAAACTATGAAG	Btbd8	369	4	21	111	275	127	162	282	359	298
ATTCGCCTGAGTCACATGGG	Cd40	1017	382	541	337	377	246	465	1220	1348	1102
CGTCGGGATAACAGGGAACG	Zc3h13	205	34	44	77	168	135	40	237	230	93
GGGTGTCAGGCCTACCACAA	Adora1	354	158	170	80	42	96	117	653	317	435
TAAGACTAGATAACACTCGT	Taf5	376	83	0	133	0	104	36	50	188	87
CTGGTAGATGTAGTGTACCA	Olfml1	730	427	254	203	241	347	379	678	533	589
CTCATTAGACGCCATGCATG	Vsir	799	152	199	181	310	724	249	1596	1261	974
ACCACAGAAGGCCACTACTG	Kdm8	775	56	315	1082	334	220	376	720	908	925
CAGGAACAGAGTCAATTTCA	Gtf2a2	417	24	5	38	191	24	0	271	53	88
GCTCCGTCGATTCAGAAACC	Serpinb9	405	57	63	252	138	205	14	327	425	422
AATGTTTCCGAAATGAGGTG	Sult2b1	558	174	18	132	127	74	229	634	551	645
ACTGTCACCAATCTAGCTGG	Acp6	920	267	334	169	523	473	136	1446	1035	1453
GGTTCCCGTCAAGGTCGTGG	Tmem132b	565	129	203	156	165	175	362	876	594	660
GCCCATTGTCTCAACTAAGG	Ugt2b5	372	69	69	266	35	11	0	637	498	274
GATGGCGCGCACCTATAGCA	Anks4b	493	278	86	147	246	105	418	553	603	580
AGGCATGTTTACATACCACA	Hectd2	832	247	156	220	237	100	164	1040	833	963
AAATGGTAGACGTGGCACTG	3110062M04Rik	818	277	143	206	386	758	365	768	860	1078
AACCACTAAATGGCCAGCAG	Dkk4	445	127	113	152	138	245	287	600	426	542
GTGAATGTAGGCGCAGCGGA	H2-M10.2	442	158	108	218	347	168	117	514	399	392
CTCGCGAGATGAAATCCTCA	Nprl2	725	291	138	212	385	277	427	961	623	713
GCCGAAAATTCCCGTTGCCG	Six1	304	192	0	116	234	74	349	483	407	373
AGGGCGTCCCGGCGACGCGA	Bloc1s2	672	110	0	325	156	490	235	608	713	413
ACCCGTTACATATCCTTCAG	Nsmce2	511	176	127	115	83	90	215	651	428	489
AATATTGCTCCGAGCACTGA	Kcnk10	821	282	324	293	254	385	231	764	703	883
GCTGCGCACAGTGCCACAGA	Bola3	594	325	93	204	404	307	131	449	600	594
GAGGCTCGAAAGGCACACGA	Zkscan17	301	128	91	15	97	62	78	415	239	159
GGGAACACACCAGATCACCG	Mst1r	347	18	40	58	187	221	158	506	183	287
CAATTGACCAGTCCACACAG	Snd1	440	96	46	233	146	134	347	358	555	412
TCCAGAGATTTCTTTACACG	Grhpr	373	81	21	259	134	61	200	559	294	388
TATGGCTCCTACTATGGCTG	1110025L11Rik	412	131	217	7	131	197	81	322	318	605
GTTGCCGACAGACCGAACGA	Phf10	568	268	172	136	178	125	16	486	488	486
CTATCTTAATAATCCGAGTG	Olfr616	406	137	228	32	57	160	168	370	445	346
TTCCTCCCGCACTCACGCGG	Hfe	753	481	552	561	411	241	407	837	698	832
TGAAGTATTCCACATCACAT	Acsm3	537	202	119	295	233	296	128	632	444	785
GGTCCACACCCCTTCCATCG	2510039O18Rik	653	488	139	318	207	163	247	1099	787	960
ACAATGAGGGACGATCTTTG	4933430I17Rik	724	442	122	133	133	235	658	840	700	856
GATTATTACATCACTTCACG	4921504E06Rik	559	269	254	14	201	266	3	598	453	390
ATTTATCCATTCATGTGCTA	Gnpnat1	1373	555	615	331	303	484	475	1661	1387	1356
CTTTGGAAACTCCTATACCC	Pcdhac2	599	249	484	472	93	248	113	650	454	358
CATCTTGGGGATTATAACGG	Olfr974	412	94	129	176	79	238	243	669	383	406
CCTGGAGTCAGCCTTCGACG	Klhdc7a	502	321	226	271	257	485	205	704	617	757
CTTTGACAATGTCATACATG	Zbtb18	606	114	262	83	394	211	339	515	421	623
GCATAGAAATTCCCGACACT	Sco2	556	270	148	208	131	190	225	655	539	728
TAAGTACGTTCAGAATCCAC	Rb1	517	142	42	99	352	149	202	521	332	605
CTTGAATGATATCTTCACCG	Slc35d2	262	137	55	221	80	110	120	234	236	303
CAGGACTGTACACTGAATGG	Rccd1	392	201	141	105	40	133	105	578	428	493
CCTGAGTCTAACACTTGGTG	Zfp61	396	104	71	503	75	123	163	385	314	411
CATCGAGCGCTATGACATAG	Tgfbrap1	436	110	124	118	235	193	58	563	534	490
GGCACAAGCATAATAGGTGA	Olfr1051	479	479	150	102	143	269	244	791	581	605
GGACCAAAGTCGTTAAACAG	Cdk2ap2	299	23	104	46	50	115	127	387	313	213
TAGGATATGGAACCAAACTG	Cd36	505	415	210	172	165	95	223	536	470	584
ACCGCAACTTACAGGAGGGT	Sox13	666	200	27	168	197	147	353	785	525	959
ATGACCCAGACGCTAACACG	Gan	664	151	32	277	190	323	129	607	646	396
CGTTCTGGAGGAGCTATCTT	H2bfm	522	202	163	342	252	134	244	475	621	597
GCTCTAGGTGCTCCTCATAG	Rgcc	383	73	214	146	213	215	178	643	749	704
AGAGCCATTGATGGAAACTG	Acot4	384	272	216	117	1	408	75	505	427	562
GTAAAAAACAAGGTCTCCAA	B020004J07Rik	285	97	47	153	232	94	185	488	361	419
ACGTGGGATTCATACCAGGG	Gps1	398	84	222	100	35	147	42	565	551	402
TTCCTCATATCCATGTTCGG	Arl6ip5	713	400	61	225	419	480	159	927	918	810
AAACATCAGATAATACAGAT	Zfp248	784	580	155	77	410	249	329	752	784	648
ACGTCGATGACAATCCATCA	D930015E06Rik	788	204	180	558	231	448	592	1364	1290	1251
AGATATAAATGACAACACGC	Pcdhb13	548	84	63	229	147	149	144	409	315	336
CAGTGTCCAAGTGCTAAGCA	Slamf8	381	33	81	52	130	147	98	354	529	696
GTACTGAGTTCCACTACACC	Zbtb43	538	207	200	98	245	62	208	916	489	405
TATCTGACACACCTAACGTG	Pkdrej	581	359	201	257	80	268	331	897	745	661
CAGTATGTGACCGTGAAAGG	Yeats2	567	149	130	292	238	208	213	632	730	623
CATTAACAAGCACTCCACTG	Prmt7	704	333	85	330	107	265	287	898	639	890
GGAACTTCATGAGCTGTACG	Pdxk	631	143	181	392	239	372	558	847	820	792
AGGAGCTATTGTCAACCTGG	0610040J01Rik	800	228	238	240	316	248	359	981	824	990
TACTATGCTAGCACACCCAG	Riok1	675	93	59	0	30	127	60	182	96	150
TACAAAGTCTACTCACCCTG	Lingo4	535	196	144	115	171	64	323	626	550	606
AAGATGAGTGGCATCCCCGG	Prmt9	614	214	343	25	222	565	148	489	583	814
CAACTGCCAGACAGCCTATG	Krtap14	540	124	217	52	203	228	183	579	811	751
CATTAAACCTGCCAGAACCA	Olfr25	548	204	319	260	150	170	87	887	804	662
GCCTCAGCATAACCGGGTCA	Prr29	531	251	77	143	182	361	93	701	675	646
CGTCACCTGTCATGGCGTGA	Rgs9	83	2	0	71	0	0	10	40	101	89
TGTACTTACACAGAGGACAG	Pik3r5	378	40	146	115	32	177	216	405	492	237
TTCTGCAGCGAGTTTATCAA	Arsj	626	245	63	255	209	207	351	808	642	769
GATTGCCGGAAGGCACGCGG	Mthfd1	397	153	67	123	70	0	116	232	254	190
GCAGGTCAGAATACCCCACT	Cpq	329	207	180	239	61	164	335	391	428	286
CTCTCCAGGAATTCAGACCA	Aire	731	409	337	427	256	504	352	854	721	866
CTAGCACCGCCAGCCCAAGG	Tmem161a	513	339	364	181	163	256	280	685	635	601
GAAAACGCTTGGATGATACA	Olfr214	586	113	124	131	270	287	554	915	1090	1007
AAAGCATAAGTCTTCCCACG	Mmp19	550	337	113	242	245	514	29	807	484	469
CAGGCTCAGAGCGAGCGATA	Rnf122	395	105	161	237	127	4	148	470	430	494
GGATGAAGCACATCAGCAGG	Scd1	446	50	34	40	10	28	54	175	93	122
GGCGAGCTAAAGCCCAAAAG	Mgp	215	130	42	22	210	111	199	204	202	234
ACAGCAGAGAGGGAACTCAT	Large	395	288	176	333	73	228	65	408	266	484
GAGATCCCCGACAAAGTGCA	Arhgap29	612	121	294	154	333	309	228	755	784	804
TCCCTGTCTAGGGCCTCATG	Gltpd2	703	190	197	181	303	233	361	801	521	819
AAAGGCTGCTGTTGAAAGGA	Eda	793	175	139	378	523	231	295	1481	830	1219
ACAGTGCAAAGAAACATGTG	Pik3c2a	435	276	268	239	260	93	123	732	572	304
TCCACGCCAAATGGGTTGTG	Mrps17	349	15	44	61	62	139	174	413	338	273
CTCACTGTTCAGATTCAGCA	Cldn1	720	350	434	442	230	303	219	1136	1093	920
ACTACTGCCTGAACTCTCAA	Gsdmc3	464	224	156	72	194	141	347	729	543	612
CTACACCTACCTGCTAGATG	Pde2a	611	401	308	242	341	293	632	870	600	497
TCTTCCTGGAAATTCCGGTG	Amd1	769	55	95	153	33	31	104	362	394	327
CTACAGTACAGACTAGTGTG	Tmprss11e	658	225	195	330	172	158	65	442	638	575
AAGAACTCAGAAATGACCAT	Olfr1451	534	190	166	267	357	317	685	621	741	898
CTTGAGATATCCACAATGTG	Vmn2r69	467	69	165	18	281	284	86	843	464	456
CAAGTCCTAGCAGCAGCAGG	Ear10	267	174	260	123	88	123	57	321	345	408
AGTTAATGGGGCTGTGCGCG	Mrpl43	716	303	174	97	253	93	224	1031	739	905
GAGCCGATAGAGGGGCACCG	Cox11	233	16	46	31	149	50	78	341	153	244
ATCTTCTCCGACGTTAACTG	Hdac2	936	254	115	331	144	504	180	859	702	826
CAAATTCAAGTGCAAAGCTG	Ccnh	228	90	63	49	1	61	38	218	164	213
CTCCATCAGTGGGAGGACGT	Klhl38	470	189	211	317	395	272	266	688	348	593
AAGAAGGAAGGATATTCCGG	Fmo6	313	81	50	79	45	75	242	237	261	292
CACAGAGCCGTGAAGTACGT	Vmn1r83	404	107	151	132	117	85	407	394	464	435
GGACGATGGCTACCGCACGG	Fzd7	540	179	71	206	191	462	101	650	600	706
TGCACCCGTACCCATGCCGG	Jph3	598	216	185	219	149	294	225	536	439	408
ACAGAATACATACACCAATG	Kalrn	456	193	136	35	195	107	76	690	604	525
CATCTTTGGAGAGTCATCAG	Ces1c	600	398	141	287	472	214	436	688	881	612
GGGGACAGAAGCGCGGACCG	Setd6	382	122	195	214	277	215	300	459	581	609
GCTCTCTGGTCCACTCAAGG	Pmvk	418	156	55	173	169	146	188	488	369	372
AATTCAACGAGATCATCCGA	Dnah8	690	212	50	174	256	97	19	1107	488	728
GAAATGCCTCCCTTAGCTGG	Senp6	564	377	300	374	233	80	106	632	330	528
TAGCTGACGTTTAATACCGG	Tmem132c	429	107	16	44	113	92	104	456	274	473
ATTTGACCATCATGAACCAG	Olfr1242	657	216	358	417	494	130	417	1050	872	993
CAGACAAATGAAACCACTGT	Olfr1202	293	160	127	189	155	86	117	389	274	366
GACCTCGCAATTGAGCGCTC	NA	751	236	113	345	245	410	240	1033	1101	1170
GTTGCGATTGATGCGAACGA	Nr1d1	684	244	77	161	39	109	184	871	425	525
TGTTTGTGTTGTATAACACA	Foxred2	615	116	216	169	202	142	446	729	431	506
GAATCAATCTCATCCCACTG	Ramp2	835	337	262	233	246	294	329	1135	1089	1086
CCTGCACATGATCGACAGGA	Mmd2	329	95	138	45	164	66	191	274	322	495
GAAGCCACGTGTAATAATGG	Jag1	442	172	130	280	184	278	201	448	595	546
CTGTAGATCCTCCCACGGCG	Angel2	546	285	226	360	309	358	178	760	352	445
TCTTATAAATATTATGAGCA	Zfp942	500	78	10	173	134	232	203	424	362	341
GGAGGCTAAAGTGTACAGCT	2810408A11Rik	342	308	150	63	171	204	72	595	487	350
GGGTCAGCTCATGAACAAAA	Ifna13	485	218	295	182	212	171	146	689	493	678
TGCTTAGGGCCCTTCGGCGG	NA	654	264	238	309	214	329	412	869	666	870
AGGGCACCGATCACAGCACC	1700019D03Rik	690	361	156	479	240	299	256	690	760	774
AGGACGGACAGGACTTCACC	Fabp6	741	305	268	179	155	119	364	704	637	551
CATATTCCGAATTCATAGCG	Klhl28	417	175	78	66	133	206	124	440	344	315
AGATCAGAACATGCAACGCA	Zyg11b	692	356	503	296	475	335	185	1035	647	640
CCTGCAGATGTACCAAGTCG	Snx20	321	218	64	86	42	138	259	302	358	291
ACATTGATGACATATTTGTG	Ndst4	700	98	258	318	136	372	439	1089	735	1004
AGAGTTGTCGCATGTGCCGG	Ovol2	747	351	258	325	415	177	147	752	799	655
ACTATTGCTCTGAAGTGATG	Evi5	917	272	193	95	206	590	272	1416	1000	971
GAAGAATTGACCAGTTACCA	Vmn1r84	598	161	384	280	292	536	142	1215	617	798
TGTAGTAAGCAAAGTGTCCG	Gpc4	293	93	124	213	149	192	124	475	455	679
GGATCCTGCTGTGTGCAGCG	Dtx1	703	138	142	201	384	195	220	1052	795	1012
TCAAGTACCTGGACGACGTG	Scara3	532	437	179	196	288	320	67	689	396	631
AGCCCGCTCCTTGACAACCG	Fyn	638	167	151	173	203	173	338	1071	530	790
AACTACGAAGACCCAAAGGT	Gtf3c1	477	67	0	27	0	16	47	71	38	131
ATTATACTTTAGTAACAGAG	Pcdhb10	504	302	56	26	111	104	177	369	349	387
CAGACATCGGAACTGCATGG	Jak3	518	123	359	250	34	181	175	715	445	402
ATAAAAGTGATGTATCATGT	Olfr187	766	200	227	353	266	345	297	984	769	791
GTGCATTTCAGCTCGCAGAG	Rgs7bp	569	114	128	451	335	287	183	738	744	701
TGGCATTGGGAATTCCGGTG	Fmo9	631	317	171	448	335	180	213	1054	833	860
ATGCGGTGTAGGGAATGGTA	Nop58	714	19	12	89	48	24	28	202	202	270
CAAGCGGCTGTCAGACACCG	Ppfia4	247	89	82	31	213	103	184	507	243	450
GCAGGCTAACCAGCAGCCGG	Plp2	332	0	7	14	160	156	49	338	127	254
GACATGTGCAATCATACCAA	Setd3	512	99	36	180	101	139	103	673	372	625
AAGCGCTTGCCCTATTGCAG	Olfr666	961	575	341	421	122	530	212	1207	1268	1046
TCTTCATAATACAAGAACTG	Pkd2l2	369	135	296	3	71	113	207	565	289	467
TTTCCAGTCTGTGCAACCAA	Gm10267	636	137	134	87	261	358	283	780	931	836
CTTCCTACGTACGCTTCCTG	Ppp1r21	557	177	325	185	256	222	73	881	684	723
TGAGCGTGCACTTACATCTG	Tpm1	601	130	157	177	134	373	429	707	809	707
AGGGCTCACACTCATGGCTG	Ccl28	906	396	308	475	394	297	458	1096	1092	1252
GCTACAGAGAACCTGCGGCA	Rgsl1	514	144	141	231	207	155	97	851	547	603
TCACCGTAACAGATATGACA	Egf	356	73	44	92	184	150	429	634	420	374
AGACCAAGTATGGTCCAATG	Cyp27a1	617	231	198	242	335	264	363	739	700	655
GTCCGACCTGAACAAGCTAG	Pxn	597	344	496	143	3	9	39	394	580	457
AAACAGAACTAGACTTCACG	Prss35	469	217	134	68	165	227	140	461	416	302
ACACTGTCAATCATCCGGAG	Mtmr4	567	300	106	219	296	101	262	767	672	756
CTGTTCTGTACAAGACGTCG	Msto1	793	122	237	202	186	223	301	552	463	654
TTGCCAAATTCCTTACACAC	Tlr6	645	321	152	207	171	240	346	775	569	611
TGAACAGCACACGGGGTGAG	Ngf	395	174	67	144	186	213	76	427	564	576
TGTGGCAGCCCAATCTACTG	Armcx2	651	231	302	537	390	414	258	800	1030	1064
AGGTGGCAAACAGCTGCGTG	Ghrhr	636	208	218	187	422	253	492	991	793	624
TCTGCATTAATCAATAAGGA	Sult2a1	358	197	69	69	57	83	100	627	196	190
CCGACAGGCCAAGCGCGCCG	Ccnk	396	183	123	129	141	60	107	690	333	387
ACATGACACAGAAGAACGCG	Cnih1	407	251	322	47	70	264	196	340	419	675
CTTACTAAACTTGAGGTGGT	Gpc3	479	468	176	189	23	425	416	882	545	733
CTTTGCCACACAATCCGGGA	Csf3r	636	109	246	265	246	205	342	896	616	649
CAAGGCTCCGCGCAAGCAGC	Hist1h3e	359	1	1	124	0	0	32	45	86	139
GCCTTGTGTCGTCATAACGT	Rai2	741	323	167	239	661	158	375	865	783	701
TGGACCCGGAGGAGATGAAG	Tomm5	574	250	247	458	104	93	168	918	653	487
AAGAGTCACCTAAAGTTCGG	Cdk14	597	260	352	213	247	299	137	698	603	628
CTACAAGGAGTCATGAGAAG	Olfr108	418	256	280	321	284	307	277	492	479	706
ATATTCGGGTAGACAAACTG	Actrt3	698	313	127	137	297	383	367	1250	628	902
GAATAAGCCTATGTTCAACA	Zfp780b	435	111	124	191	179	149	148	494	399	411
GCTGGTGTGTGCGGGCATCG	Csnk1e	674	352	252	438	319	298	247	782	759	793
TGGTCTCAGCTTGGCCTCTA	Gm4498	800	118	226	167	93	66	102	591	611	602
CCACATTTATCGATGCTCTG	Pes1	646	111	230	431	0	57	126	609	360	378
CAGGCAGAGGAACCGCGACG	Otud1	548	532	261	164	105	179	239	1010	492	610
GTGTGGTACGACATGTTCCG	Zmat5	659	107	175	269	33	71	62	339	190	292
GCTTGCTGAACCAAAAATTG	Sart1	529	13	8	0	76	219	4	274	271	244
ATAGAATTAGCAATGACTTG	Ranbp6	804	290	83	217	283	610	210	1126	839	873
CAAAAGAGGACGACGCTCTG	Magohb	417	138	213	298	188	70	71	563	406	573
CCGAACCGCGACCCCAGTCA	BC089491	627	60	80	261	236	234	171	743	654	667
AACTCGGTAGCGGACATAGA	Spam1	732	197	186	466	203	245	186	873	931	671
AGTATGATAGCATTTGCCAG	Krt1	456	58	88	108	178	88	0	725	507	577
CCACTTGACACAGACAGGTG	Pold2	612	92	0	42	89	28	0	137	116	90
CCTTCATACACAGACCCTGG	Ube2e1	361	114	123	75	264	233	1	454	361	426
ACAGCCCTCTTGCCGCCCAG	Oxt	807	195	209	152	264	155	102	1152	1117	834
GATGTGTCCCTAGTCTACCG	Megf8	584	118	305	138	282	347	104	441	462	410
TTGAAAAGGATAGTCAGCTG	Ptcd3	724	201	177	253	177	419	232	797	498	722
TTTGCCTTCTATTAACACCG	Dpp6	605	97	54	213	164	336	84	538	432	588
GGATGACAGTAACAGCACAC	Hirip3	474	63	62	30	57	147	278	382	580	374
ATGCTCAGGACATAACGCGG	Ddx41	609	1	10	17	26	38	10	29	159	88
TTAGAAGCCTTGCTTCAGGG	Ndufa5	470	78	112	118	54	170	268	687	448	366
GCATTGACCAGAACAGGGAT	Myl7	541	193	125	379	185	134	148	627	718	710
GCCACAGAGGTAGACAATGT	Coro1a	531	388	146	253	108	222	184	536	522	609
GTAGGACAGGCAGATACCGG	Osgin1	341	198	132	3	73	92	34	359	255	231
AGTAAAATTGATGAGCAGCC	Defa25	398	136	199	149	193	146	30	412	377	349
GCCCATCATTCAACGCTTGA	2410137M14Rik	657	255	197	247	757	265	177	1042	824	820
TAGGCACAGGGACATACACA	Zmym2	460	65	113	136	219	106	360	383	244	412
CTGACGTCGAAGAAGCACAA	Carkd	305	270	47	255	245	71	431	540	361	294
CTTTGCCGCAATCTTTACAA	D3Ertd254e	480	220	120	174	91	174	128	695	505	474
GCTCATGGAACAGCACGTGT	Tmem115	490	36	115	164	189	208	218	601	401	550
TCACATGGATGGTTACTGAA	Btla	449	177	205	128	260	425	74	651	587	476
AGAGAACATCCTGGACCCTG	Olfr533	512	192	217	253	259	114	136	771	559	533
TTTGTCGTAGAATCCTCGCA	Sptlc1	839	628	246	64	322	264	226	1194	615	576
ATGATGACAGTGTAGAGCAG	Olfr1082	791	398	130	271	225	143	295	503	475	356
TGCGCAAAGAAACACACTAG	Gm14085	276	71	96	74	130	110	187	558	257	251
GACAGCGCAGAATCACCCCA	Lsm4	480	42	0	2	0	29	10	167	98	149
TGTGCGAAATACGAGTTCAC	Ogfod1	465	132	78	9	37	104	192	513	252	291
ACAGATCCACTTACATGCAG	Dennd3	773	320	312	135	203	88	121	825	866	777
CAGTGGAACTCAAAGACGGG	Ndnf	418	103	293	195	63	191	324	493	683	651
ATTCAACCGCAAGCTTAGGG	Gtf2f1	614	155	2	184	88	254	181	370	270	230
AGCGTGTCGAGATGGCATCG	F10	682	216	90	183	177	257	132	621	786	652
ATTAGCCAACCTCAACCGCG	Pex11a	659	409	297	190	270	289	160	912	674	855
CTTCTTCACAGCTTGGGTGG	Gm6812	544	182	87	164	138	252	298	511	589	451
AAACGCCACACGTAGCGTTG	Pgap2	665	440	183	164	100	218	404	1015	721	469
TGGTAAACTTCACCAGCATG	Tmem55a	682	179	212	33	204	380	120	873	575	1074
AAATGTGACCAGGTATGGCT	Zfp273	829	278	296	390	397	574	285	1040	1302	1192
GAAGTGATAGTCACCCTCGG	Obsl1	598	427	221	99	359	186	210	1004	824	859
CTGGGCAGTAAAGCATCCTG	Bche	392	179	132	128	129	202	225	400	432	415
GATGTACAATTAGGTATCCA	Zfp583	377	122	151	157	194	188	286	346	243	326
TGGCCAATGAGAAGAACTTG	Ccdc14	615	418	123	271	277	256	684	906	827	694
TGGGTATTGGAGAGCCATCG	Lipi	348	72	155	68	234	269	131	430	423	490
ACTGGAAGCACTCGACGGTG	Slc25a25	495	132	531	42	270	58	256	682	501	637
TGACGTCTAACACGCCAGAG	Zfp827	624	267	184	122	291	235	315	1042	672	644
CTGGCCTCAGGTCCAAGTGT	Hbq1b	593	251	169	117	151	252	424	721	479	636
AGAAGACTAAAGGAGTACGG	Foxn2	356	111	159	189	118	256	154	436	620	443
AGGGCCTGGAGGAATTCGCA	Dok1	694	238	280	230	293	241	315	1301	959	560
GCAGTCGGTACCCAGACCAA	Nudt4	482	274	133	173	287	29	140	602	611	561
CCCCACCTGCTACGACACCA	Gc	897	277	145	321	406	513	300	1035	1093	944
GTTCTCTTCAGTGTAGCCCT	Pbdc1	910	538	249	562	384	431	420	992	906	1107
AGCATTGGTGAAGACGCGAT	Rasgrf1	692	518	202	146	266	242	166	982	849	606
TCCATACCCTTCGAGAACCA	Strip2	585	166	236	25	219	118	272	609	405	503
AGAAATAGAACCATTTCCAG	Arid4b	438	86	25	112	104	136	266	515	433	517
CAGTAGTCTAACCACAGGCG	Xab2	426	0	0	0	0	12	0	19	64	23
CCGCGTTGCCCGCCAGCTCC	Hist1h2ag	667	2	1	9	0	0	21	170	52	85
TGAAGGTGTAGCGAACAGTA	Sorcs1	376	274	202	37	46	51	52	427	512	404
CCACAGAGAACATCCACCAG	Eif4e1b	493	146	170	44	124	166	55	534	624	483
CTTTGAAAAAGATAGCACCA	Serpinb9e	547	57	153	211	159	146	133	410	649	521
GAAGTTCAATGGAGAAGACG	Arl2	438	174	29	125	75	194	5	181	251	202
AGAATCAGAGAGCCAAGTGG	Isx	661	323	243	238	186	312	230	780	625	518
CCACAATGTCCCAGGCCCAG	Rbx1	575	66	72	21	50	121	0	194	102	104
GAGATGACTGTGAGATGCAA	AW146154	285	81	194	3	110	1	0	463	251	358
GCAGAACGAAGAATTCAAAG	Tmem259	300	154	134	225	337	274	222	460	361	438
GGGCGAAACCCAATACAGAG	Aatf	196	54	0	57	19	19	0	98	60	45
TTCAGAGTAACAACCATGAG	Fnd3c2	366	148	54	57	131	210	131	312	418	439
TAAAGTCCTCACATGCCGAT	Dhrs7b	933	252	153	267	68	453	130	741	810	525
GCCCACAGAAAAGACCCCAC	Spcs2	502	142	41	26	124	152	183	200	244	320
GATCACCCAGTATTCGAAGG	Bcl2l15	452	257	143	46	227	297	168	640	649	454
ACATAGAATCAAGAGTTGTG	Cwc27	511	216	340	336	34	111	20	335	300	612
GCAGAACCAAAAGAAGAATG	Armcx5	375	51	155	148	367	222	207	597	333	486
TGCAGCTAGTCCAAGGACTG	Ccdc8	548	255	198	113	75	215	402	891	733	609
ACTGTTTGAGGACACACCAC	A4galt	965	467	334	408	414	407	427	1278	811	1175
GGAGGACCTGCTTGAGGGTC	Gm13278	551	158	166	120	115	203	54	483	469	587
AATAACTACCCCGAAAACAG	Zfand5	357	4	121	223	160	293	124	587	441	374
CCATGACATCTGGCATACGA	Mprip	563	145	123	237	196	264	643	709	563	649
GCGATTGCCACGGATCAGAG	Ryr1	778	271	270	337	225	228	280	1193	966	1092
TAAAGCCAGAAATCCCACCA	Vmn2r31	374	59	59	22	0	318	67	202	171	265
TCCTTCTTGGAGCCATACAG	Nr2e3	410	139	119	218	260	251	84	402	303	419
GCCAGACACCAACCTACAGT	1700018C11Rik	605	229	309	291	128	277	401	781	900	823
GAAGTAGTCTAACAACAAGT	Csn3	325	7	122	268	89	59	52	367	412	373
TGGGGACAGAGATCCCTCGG	Wasf3	411	378	179	119	169	229	248	296	346	449
AAGTAGCGTTCGAGAGCCCG	Gltpd2	689	84	356	186	352	201	77	886	506	731
CGAGGCGTGCAGAATACACA	Sigmar1	375	104	86	372	138	250	201	642	238	332
TGTACTGCGTGACTCATCGC	Zfp605	569	260	222	193	401	166	443	784	437	523
TACTGAAACGTGGGTCGATG	Cdh8	547	191	234	318	203	304	272	509	762	534
CTCAGGCCTCTAATCCTCTG	Trim54	781	209	339	241	324	60	668	938	726	730
CAGTACTCTAAATATGAGTG	Flt3	490	86	82	310	169	253	181	731	574	479
GCTTTCACGGAGGTTCGACG	NA	486	210	215	332	366	328	178	834	845	752
AACGTGCTGATTAACCCGCG	Tsks	723	175	93	136	96	255	326	769	539	481
GGTGCAGCGATTTCGTACCG	Bag3	657	110	181	501	158	314	108	720	654	484
AGGTTCTTGGCGAAGCAGGG	Sim1	571	145	229	194	364	238	325	696	868	638
CCTTCCAGTTCATCAGTACA	Olfr1394	437	333	241	142	380	85	206	654	819	556
GCGAGCGCGCGACTGCACCG	Gm5464	587	204	248	64	203	270	332	824	506	694
GACTGATGGGAAAACCTCGG	Lin9	355	101	24	383	116	115	11	110	233	98
AGGGGTGTATGCGAGTAACT	Ppat	616	389	228	158	161	202	144	564	493	491
AAAGAAGAATACAAATCCCC	Olfr557	425	96	81	3	107	58	115	513	543	374
TATACGAGCATCAACAGCGA	Map3k3	377	128	50	124	226	109	64	454	344	359
GGGACAGCGCATAAGACCTG	Atxn1	427	210	219	201	199	191	226	644	565	530
ACAGTGCCAGACCCGACAAG	Scfd2	530	175	162	76	335	447	353	661	612	720
TTTAATATTCCATGTAGACA	Ap3s1	570	98	149	169	76	221	197	696	467	382
GAGGTGGAATAACCTCATAG	Tmem206	400	26	89	75	109	56	151	271	402	463
GGGGAGGCAGCTCGCCCATG	Myo7b	331	195	56	240	78	107	14	670	344	611
AATGGATCTCTGATAAAACC	Ndufs1	372	68	127	0	225	215	158	387	217	247
GGTAGCTTATAGGGTCTGGC	Gm12942	470	119	49	155	279	215	271	783	625	503
GGTACAGAAACAGTTAGTTG	Olfr432	304	87	117	155	83	97	77	500	352	478
TCGATGAAGGCAAAGAGTTG	Ptpn20	392	219	32	101	432	150	377	599	332	299
CAGATGTCTTGACTGTGATG	Olfm3	571	57	214	439	195	320	219	913	695	848
AGCTGAGCAACCCCAACACG	Slc6a19	477	76	14	212	196	130	278	613	329	577
TACTGAACGACATGTCCACA	Lrrd1	731	118	198	278	275	225	438	569	741	815
ACTGATTGAACACCTAGAAG	Kctd9	479	249	239	67	127	390	56	812	616	632
GATCGCTCTCATCATAGAAG	Pnck	491	108	215	207	245	119	412	698	568	916
GTAGAAAACACCAAGCCATG	Tas2r119	463	63	72	114	247	287	305	636	487	737
CCTAGACCTCCGATGCCTCG	Cstf2t	527	101	31	105	82	111	61	466	345	312
GGGTAGGCGGGATAACCACC	Tmbim1	360	119	51	100	219	52	311	558	425	409
CTCCTGACATTATAATCCCG	Cd33	494	49	53	191	25	114	56	432	448	607
GCAGTATGGTTACCCTGGAG	Rb1	396	176	220	282	236	207	93	659	302	663
AGATGATCCCGGGATTAAGA	Clvs1	556	118	137	86	111	255	60	554	539	670
TTCGAGGGCAGAGTCCTACG	Grm4	408	175	234	289	341	105	153	493	568	768
AGCACGAAGATCAAGAACAA	Ang	425	475	227	222	190	128	151	592	655	1057
ACATGGAAGCGAGATGCAGT	Tmem196	630	260	248	376	336	216	106	493	633	644
TGTTTCCTTCCGAGCGTGCG	Stk38	695	305	297	257	503	279	158	949	854	595
CAGGTGGTGTTACGACCCCG	Lysmd4	538	178	69	231	93	147	378	499	574	612
AGTTGTATACTCACAGCGCG	Mrps10	667	312	107	284	257	219	81	562	545	441
CCCGATCACTGGCTGCACCT	Pik3ip1	887	215	170	327	122	297	170	1120	927	927
ATGTTGCATGAGTATGCCAA	Apob	933	401	344	391	231	370	191	1186	910	1036
AACAGGCCAGAGCAACTAAG	Olfr1039	577	351	449	113	345	355	191	1006	688	805
GAATGAGGTTTCGATGACCA	Fbxw17	408	147	53	309	181	152	281	832	529	617
CCCGTACGCGCTACCACCCG	Foxd3	292	124	182	162	89	285	96	324	254	355
CGTACACCAGCCAGACATAG	Pebp1	290	43	38	104	198	103	72	410	288	486
AGATTGTGGACCAGTGTGAG	Bspry	640	228	271	207	375	519	128	784	670	1106
GTTCATCTCAGAGCAAACGA	Trpm2	401	176	160	57	111	569	208	622	425	697
GAGGTAAGATTCGCTCCAGG	Pnmal1	454	81	265	109	155	330	587	821	476	956
TGAAATTGGCGAAAACATGT	Glipr1l2	530	216	80	46	169	136	462	791	508	514
ATGTGATCCTCTCAGCTAGG	Eme1	940	313	390	276	285	494	503	1253	941	999
CATCTAAAGATGGTGCCTGG	Sycp3	624	292	104	246	362	345	139	969	799	809
ATGAATGGAGTCAAGTGGAG	Pigp	512	269	247	185	226	315	226	813	449	791
GCATTCGCTGGTGATGTCTA	Vmn1r163	872	165	41	47	64	101	191	105	157	113
TACTCAACAACTGCCAAACA	4930595M18Rik	541	131	135	159	182	400	250	624	608	758
GGAATCCTGATACAAACACC	Klhl28	477	53	76	110	29	464	297	482	585	512
GGTCAGTGGTGATTAAGATT	Olfr1298	618	283	366	100	183	59	321	637	603	461
CAGAGAGTGAGCTCGTCTGT	Il4	623	308	198	62	372	325	105	857	478	899
CAGTGTCACAACCCACCGGA	Rer1	561	173	259	236	79	248	299	357	543	249
GGCTACCTACAGTTACAAAG	Cdc16	347	0	44	130	67	0	0	0	0	39
GAGGGCACTGATATTCCGGA	Igsf11	315	240	212	45	232	342	109	662	476	352
GCAGTCCATTGTGACATACG	Clmn	668	183	111	182	263	317	287	770	476	838
CCTTTGCCCAAATCCAAGCC	Med17	485	179	97	338	228	193	0	253	122	410
CAAACGCGATATCATGGACG	Seh1l	661	60	45	193	76	47	111	349	242	260
GGATGGAGAGGAGTCGACGG	Cxcr5	525	111	206	151	288	113	182	693	651	703
GAACGAGGAACAGTACACCC	Asap2	646	220	115	256	206	438	303	613	678	734
CTCAGAGATCTTCAGCACAC	Pea15a	460	63	89	162	259	102	405	425	559	531
TGCTCTTATCCTCAGCCATG	Olfr1020	508	171	211	200	66	223	395	464	568	554
ACAGCGACGTTGTGGATGAG	Rpap2	673	168	137	100	0	35	0	101	100	97
GTGTCGCGCAGTGCTTAGCG	Sstr4	851	282	227	453	180	256	316	920	658	697
GGACGGGCATTCTTCCTGTG	Map7d1	782	305	195	240	284	741	243	1084	823	1065
CCTCCTGTGACCATGTATGG	A230050P20Rik	678	185	402	122	345	205	379	776	769	696
CAGCTAATGCTACCTTCCAT	Vmn2r27	879	431	270	367	175	411	628	1085	795	1139
GCATCGCCATACATGGACGA	Pdzd2	754	495	263	305	213	270	279	832	891	668
GCCAAGTTCTACAATGACCC	Ptp4a3	538	73	76	138	126	200	298	405	574	494
ATGCCGTAGATCGATCCACA	Cdh26	804	256	220	337	349	389	150	1072	827	746
GATCGGAGAATGCACGCCCA	Hspa4	668	401	173	409	441	461	179	806	859	821
ACAACTAGCAGACTACAACA	Ift74	434	192	185	302	218	516	199	740	590	668
CAGCACCTTAGTCTCACGCC	Trappc5	570	67	0	8	35	92	51	257	267	227
AGTGGCATTATAATCTGGAT	Gzme	577	303	54	209	75	263	101	806	724	673
GCTACAAGGCTTAATTCAGA	Lrch4	541	309	104	60	30	180	195	578	578	330
AAATCACTGACACCAACGTG	Polr2b	621	1	17	0	0	97	0	133	63	149
TGTAGATGTGACAACGCTAG	Eif2ak2	600	271	223	164	142	221	294	657	687	556
GAACTTACACTGGTTGTGTG	Rpl29	629	69	59	176	108	41	0	535	440	458
ATGCTGCAGGAGAACCGCCA	Pdlim2	745	321	365	636	398	552	841	1139	976	735
CCCCAGCCTTGATGTAAATG	Slc5a4a	539	254	280	39	258	558	168	783	616	842
AGTCTCAAGCGCTTAACTGG	Dcaf6	307	91	163	294	145	125	92	417	280	308
TGGGAGAACCCAGAATAACA	Frem2	257	106	40	283	121	121	149	503	376	278
TCAGCCCTTCCCGGCCATAG	Dnajb2	418	179	143	121	146	284	176	523	373	561
GAATGACATGAGGATCCACA	Tmem185b	616	183	358	129	242	112	336	812	431	541
GTCATAGGACTGGGTCCGAA	Pla2g5	674	373	157	109	95	243	224	650	723	543
ACTGAGCAGAAAATACATTG	Olfr170	493	44	248	203	205	160	0	564	403	646
TGCCGTTGACTGTGCCACAC	Dynll2	655	203	207	201	100	329	198	678	656	692
ACATCCAGGTAGTTGATGAG	Ctse	532	212	229	103	99	304	128	576	395	568
ACGACAGTGCCAAAGCCGGG	Grpel1	437	142	69	0	36	57	0	69	158	49
TCTTAACAGATGATGAAACT	Lyrm7	578	82	110	230	241	426	312	564	651	834
AAATAAATGACTTTATAGCA	Layn	277	59	112	62	94	139	20	273	232	258
CCATATACCTGGCTATTTCG	Zkscan2	738	273	294	259	326	460	151	1164	925	787
TCACGTACAGCTCAACACGA	Tmem106a	426	62	99	215	454	202	46	702	209	253
CAGTCCAATTCTACTTACGA	Cyp4a14	747	165	163	277	144	522	414	836	615	619
CCTCGTCACTCTTACAGACA	Cdc34	635	173	196	189	242	280	133	679	636	625
CAGGCAGTCTTACCACTGGA	Rhox4c	509	139	38	201	169	53	0	485	388	406
AAAATTCTACTAACAATACG	Ei24	352	311	83	87	81	31	109	273	309	368
AAATTTAGGACTGATTACTC	Olfr1086	498	37	249	291	114	196	278	662	457	597
TTTATAATGAAATACAAACG	Adad1	607	45	53	49	121	253	4	469	126	442
GAAGGTAATAGGAGATACTG	Gzme	267	57	76	38	129	90	36	401	362	206
TGTAGTTGTACGGGCGGTCA	Cfap126	517	183	167	354	122	299	189	710	422	465
AGCACAGAAAGGGAGACTGA	Apoc4	736	144	44	377	92	245	471	618	554	612
AAGTGTTAGGAAATCCGTCA	Rabl3	744	174	248	124	394	238	348	829	739	780
TGCCAGACCCACCGCATAGG	Tmem160	386	81	45	182	181	274	155	428	403	528
CTATGCTAAGCTCTACAACC	Tubg2	1027	160	392	369	615	301	391	1027	1130	1070
GAGAACGACTAGAACGAGAG	Enah	306	94	135	53	170	203	78	394	426	319
CATCATCACAATCTCACGAA	Olfr1383	349	217	256	45	245	193	181	555	469	400
TCTGGCTATCCTCACTGATG	Slc30a8	321	68	103	97	323	272	10	500	500	338
GAAGTGCGGCAGAAAGGACG	Arl4d	303	135	81	59	38	172	67	486	281	366
AATGGCGTTTGGTGCTACGT	Sec23b	878	218	174	115	253	245	114	1051	616	921
GGGAACAAATGTACTCCAGG	Ctsg	377	146	154	106	192	211	108	599	516	287
GTTTGGCAAGCCCAACACGT	H2-DMa	437	147	117	97	150	39	111	382	259	352
TCATCCAGTCGAGAAACCGG	Srcap	356	3	79	51	55	104	65	211	152	297
GTGCAGATGTTACTGCAAAT	Nfkbid	379	108	215	82	103	114	114	503	441	611
GAACAAGCATAAGAGGAAGA	Rps27a	298	0	0	0	0	30	32	49	0	37
AGACTGCAGAGTAAGCATCA	Zfp94	620	153	75	178	210	248	496	748	751	757
TGGGATGTGATTGGTAAATG	Pcdhb2	473	185	161	43	318	278	241	583	553	722
GGCACAGGCTACATAAGGGA	Olfr368	624	279	196	166	144	158	169	704	623	564
ATAATTTGGGACGCTCACAC	Tbl1x	643	216	134	33	33	327	100	449	596	608
TTTGGTTGTATTGGTCATCG	Olfr1102	505	256	122	238	100	195	118	785	360	560
ATGCACTGGAGGGATAGGAT	Dnajc13	523	112	246	606	168	377	136	632	637	553
ATGATGTACTCGATGCTCAG	Dkc1	606	2	11	0	73	85	106	142	144	198
TGGTACAGTAGTGACTATAC	Fndc9	425	172	52	39	53	72	130	338	461	334
GATGATCATCACTTTAGCCA	Pth	701	344	181	198	309	630	275	721	640	877
AAGGCTGAACAAGTATCGTG	Cc2d1b	714	234	123	439	125	146	457	968	817	761
GACGCGACGCCACGCGCCCG	Ttll11	133	37	24	50	61	20	18	153	48	123
ACGACTTTGGTATCAGGCCG	Ticam2	928	111	360	387	349	319	471	1231	1269	1400
CAGACATGTATACAAAGGAG	Fnbp4	376	154	182	175	52	182	482	410	412	211
AGCTTCTCGGTTATCCAGTG	Atxn7	725	398	287	329	195	194	230	930	622	725
TAATGCTCTGACTCACACAG	Olfr139	499	158	110	177	190	201	139	631	596	493
GTTTCCAACTCATTTCTCTG	Phf3	642	275	305	196	248	277	304	1008	677	935
GAGGATCAGTTAAACCGACG	Oas1a	395	129	82	233	92	281	301	533	552	265
CCGTGATGAGCATGCCACCA	Sfxn2	535	203	129	134	159	358	470	767	384	813
TAGATGGTGGGAATCCACCC	Pcdhb2	515	225	79	36	314	228	347	871	529	314
GGCCTGTGAGGCCTACCTCG	Hist1h3i	404	33	104	224	97	0	95	454	292	308
CTGAAAACAGGATTTACCAG	Otub2	334	53	7	257	231	154	114	494	386	410
TCTTACGGGCAGCATACAGG	Syt16	452	153	224	345	201	67	355	554	369	495
GGGCCAAACAAAGTGATTCG	Trim61	466	121	132	69	171	391	235	763	690	587
TGCCACGCATGAAAACTGGT	Ssxb3	514	124	57	50	89	116	47	218	141	456
CAGCAGAAAGGTGTCCACAT	Olfr54	466	80	304	6	36	122	185	619	437	401
CAAAACATATCCTTGACTTG	Dazl	603	210	289	215	74	181	334	712	835	644
CCAGTGACACGTTCCCCCAG	Pced1a	441	183	70	453	144	418	36	525	529	579
CAGTTGCGTCCATAGAAGGA	Tdgf1	620	340	220	83	130	209	95	420	527	543
GCCCACAGGCTATGGAACGC	Oxct2a	466	137	42	48	3	163	87	354	295	258
CACCGGAACATGAGGCCCTG	Fam136a	764	433	276	210	434	434	317	1280	765	923
CTTCAGAACCTGACAAAACC	Chodl	471	193	132	223	102	123	534	397	434	461
GCTCGATGGCTACTCTGTAA	Tmem161b	533	208	209	164	77	284	172	699	532	557
GTGTGATGGATCGCCATGCT	Rcor1	1003	858	204	626	350	216	438	1713	1144	1371
CAGCGTGGCAGACTGTGTGG	Safb	562	294	181	181	31	289	84	459	721	607
CAAGAGACAGAAGATCGCTC	Supt3	560	93	300	125	412	130	53	602	499	537
TTGGGGTTATACATTGTGAG	Lsm8	495	0	42	119	0	26	84	84	94	137
AAATGTGCTAGTGCAACCAG	Nktr	715	293	418	278	333	197	549	964	793	861
ATCTACCGAGGTGCACGAGT	Pop1	1122	165	54	81	37	41	77	226	309	255
TCTTACAGCCTATATCATCC	Vmn1r188	427	200	180	325	147	112	305	434	408	577
AAAAGTGAAAGGTGTCCAGT	Spty2d1	470	5	123	150	47	215	80	631	507	514
ACCAGCTCTGAAGACACGTC	Dennd6b	359	142	196	112	314	63	206	482	615	427
TATGGAGCACCATACAGACT	Wdr48	546	228	215	106	186	195	103	116	236	355
CTTGATTTGCATATGCATGA	Calml4	496	99	206	198	93	279	132	797	463	907
ATACAAAACAATGTTGAGAG	Alg9	635	96	161	179	35	142	287	484	518	450
AAGAGGCATCAACAAAAGAA	Olfr1020	615	294	332	334	185	228	197	850	809	827
CTCACCGTTCCACTCTCGGG	Adgrf5	555	411	174	430	192	195	347	929	712	782
GAAGGCCGTTTGGGGTACTG	Olfr165	898	468	357	508	514	410	427	1847	1000	1271
CCACAGACACGACCCCAACG	Nbr1	423	310	96	261	78	84	268	505	611	506
GTGAGCCGGCTGCAGCGGAG	Tnfsfm13	681	355	185	318	257	296	430	878	694	605
CCCCAGGTGTGAAATCTCCG	E2f1	361	86	88	287	223	94	146	372	416	353
GCCTCAGTGCATAACTATGA	Gm13057	545	248	123	135	111	149	308	767	417	421
TTCACCAACACACTACTGAT	Slc16a7	618	277	153	316	416	384	403	941	671	922
GGAGAAGCGAGCCTGCGCCG	Ttc32	296	68	117	73	139	269	45	455	353	481
GAATACTTTACTACAGACCG	Aadac	390	143	91	200	173	38	236	501	263	465
TGCTGTACCACCATTGCCAA	Ogn	645	132	285	262	302	370	362	818	1015	743
TGGTGGACCAGTTAAGCATG	Stxbp1	433	175	323	189	299	213	238	577	629	628
ATGTTAAAGGCATAAAACCA	Fcho2	511	129	87	385	72	57	105	500	415	460
GGTCACGAGCGACATACCCG	St13	377	46	7	0	120	214	180	411	218	280
CATGGAGTATCTTGTCCACA	Cst8	633	211	319	401	438	279	309	1007	829	823
GGCTCACCGGACACGCCGCG	Hfe2	430	164	53	67	28	129	190	561	513	410
GCATACTTACAACAACCGAG	Psma6	598	0	15	0	10	9	0	147	49	125
ATGAACTTACAGTTCCAAGA	Hyls1	523	194	198	51	113	298	379	316	368	380
CAGGTGTCAGCAGACGGCGA	Cyp4f37	409	186	44	73	67	201	79	395	459	521
CGTACAGAAATACGTCGGCG	Psmc2	233	114	91	0	0	0	73	73	29	7
TTCACTAAGGAGCCAACCAG	Cep170b	592	305	59	307	230	226	225	895	691	679
CCTCAAGTGGCAGTGATCTG	Pnp	694	194	220	269	271	244	226	736	564	644
GACAACAGAACCTAGCTGGA	Olfr478	664	395	222	114	421	611	451	1164	771	1086
GTGCTTTCTACAAAAAGCCC	Mlx	521	265	183	271	257	233	220	619	436	433
AGGTGGAGTATTTCCTGAAG	Cbx3	530	2	0	101	12	78	0	80	105	213
TTGAAGTGAGGGTTACTCCG	Hhip	524	150	159	96	179	404	283	609	708	755
TTACCATGCCGTCTAAGTAA	Bet1l	643	179	179	193	120	382	262	599	723	646
AGATGCTAGTGAGATTCGAC	Clock	862	246	44	253	162	266	297	1021	683	689
GTTGAAGTCATTGAGGACAA	Bpifb9a	598	72	174	208	348	156	343	969	702	594
GTTAAGAAATATTCTCTCAG	Prpf4	457	118	18	26	45	127	42	100	129	78
AGTGTGACCATGCGCACATG	Dnpep	628	256	156	201	330	308	229	999	459	927
TCTGGGCATAGTTCAGTGGG	Olfr287	679	306	305	341	222	296	422	745	741	633
GGACGAAAACGTCTACGCGA	Ndufb11	208	71	34	32	138	51	0	144	250	255
TCGAGAGAGTGTAGTTACTG	Zfp217	511	88	125	203	235	357	147	876	655	693
ACCCGCGATGGCGATGCGGG	Cd83	592	211	227	164	399	280	494	974	675	710
GACAGGTGTCTTAGACACAT	Tespa1	365	53	244	116	322	186	131	857	383	594
CAACAACATCCGTGAGATCG	Tmem30a	861	345	101	482	130	153	303	630	623	539
ATTCAGCACCACATTGCAAG	Cggbp1	998	706	505	673	307	457	697	1626	1181	1126
ACTCCATGATTATCCAGACA	Ptk2	1035	659	358	265	106	255	143	1234	886	916
ACGACATGGATGGAGATGGT	Thbs4	357	163	162	248	261	141	157	639	561	384
AAACTATAAGGAGCTATCGG	Abca5	482	58	102	219	349	158	302	449	485	434
TGGTGTATGACATCACCAGG	Rab4b	621	260	177	300	167	287	172	700	772	534
CATTGCCAATGTCCACACTG	Xrcc1	435	95	158	31	246	60	357	563	321	365
CGGCTTTCTCAAAGCCGTCG	Cpe	188	20	73	105	101	27	114	294	258	275
ACAGATCAAACACCTACACA	Abca15	535	151	146	275	194	679	317	822	727	445
GGTGCCTAGTCTCCCTTGAG	D17H6S53E	412	59	151	249	54	223	17	666	480	520
CGGTAGCCGAAGGCTCAAGG	Agap2	186	35	41	52	108	95	51	179	144	97
TTTGGTAATTAAACTCCTCG	Edrf1	461	130	66	153	15	176	74	395	425	320
TTTGCAAGGCATCCTTACAA	Zfp770	340	44	218	125	170	79	0	539	258	391
CAGGACCAAAAGGCCAAAAG	Mbl1	226	238	110	249	47	73	91	347	327	267
AATCTCTGGCTTAATTCCTG	Cyp2d10	659	352	112	331	248	392	372	658	698	779
TGGATGACTCTAAATCCTGG	Nck1	536	219	60	387	190	285	138	808	661	497
TTGGAAGGTATCAGTCGTCT	Tas2r118	693	124	319	273	290	61	401	1015	725	967
CCAGCAGTTGCGATGCACTG	Fer	367	266	54	202	103	235	118	548	452	577
AGAGCCTAATTGGAAATACC	Mga	506	233	257	164	5	108	176	513	551	600
GGCCTATTCTGGACGGTACA	Prss41	423	231	272	169	69	92	179	478	455	585
TTATACACAGAATTATGAGC	Olfr855	738	76	206	104	199	115	132	438	358	480
AATCCTTGAGTACTGTCCAA	Ripk1	559	330	165	447	221	322	473	688	595	579
TGGAATACGCCTCTCCCTCA	7420426K07Rik	964	480	400	218	424	212	354	1545	1064	1205
GGGTCCGCGCTTCTTACCCA	Rusc1	612	108	148	349	419	276	159	728	703	562
GTGGACTTCAGACAGCACGG	Man1b1	594	265	243	312	192	272	469	618	669	665
GGTCCTTTGGGCACGAACCA	Atp6v0e2	529	130	259	178	214	254	468	676	573	558
CCATTCTTCATTCTCGGGCC	Mup18	682	180	171	179	100	19	121	496	416	359
TACTACGACTGCGTACAAGG	Fbln2	470	25	143	51	47	104	278	357	338	503
GAGTAGCCTTGGCTCCACAA	Rasef	544	71	250	132	31	118	251	622	685	394
GGTGGCTTAGGAGTCTCGAC	Eln	453	231	124	170	276	157	111	435	357	495
GCCAATCCATCTCACATGCT	Olfr50	876	447	318	538	321	454	296	1201	1016	1129
AAATATCAAACAAGTAAACT	Exd1	513	47	174	171	121	114	191	503	269	372
GCGCTCTGATTGGTCAACGC	C2cd2l	447	50	271	191	221	183	251	418	560	709
AAGCCGCAAAACCAAAACGG	Ctcfl	464	82	100	295	223	136	225	467	417	503
CCAGTGGTACCTCAAGCATG	Pml	359	431	129	213	27	100	379	591	675	452
ACTGGTCCTTCCCTAAAATG	Micalcl	606	101	263	453	127	373	535	840	716	691
ATCCGTCAACAGGTTCGTGG	Wnt1	1157	404	506	520	513	443	434	1466	1329	1287
GCATCAAATACACAGTCCGA	Senp1	386	256	90	158	99	86	35	482	258	531
GACACCGGTTAAGATTGGAG	Racgap1	566	6	170	167	184	24	134	343	250	322
ATACAGTCGAACAAATGAGG	Eif2a	632	393	162	98	289	216	268	734	634	589
CATACCGCCGAGCTCGCCGG	Cbr4	682	205	228	350	282	220	245	612	212	460
GTTTACGAGTTCGGTCTTTG	Pkmyt1	784	275	372	256	92	227	239	683	512	583
CTCCCCATGTACCGTACCTG	Cntn5	753	131	361	355	31	365	263	1025	747	856
CCAACCAATCAACAGACACC	Veph1	611	81	173	398	270	43	190	934	586	559
CCACTCACCGGAAGAACGTG	Epb41l1	468	223	187	108	190	317	227	663	768	566
TCTGGTCTCAGCTTGGCCTC	Vmn1r148	635	31	8	3	0	0	63	230	236	171
AAGAAGCACTGCTACACCCG	Pou2af1	760	482	264	191	367	336	246	1335	1479	1413
TGGCCTGGATAGGACAAGCA	Ptpra	576	66	306	146	212	120	327	585	892	840
GTACCACCAGCAACCCGGGG	Nudt22	731	245	209	199	174	517	679	973	696	731
AAGGGTAAGTACAGTATCGT	NA	707	601	427	846	747	525	520	1692	1018	1390
GTCCTCGTCGCACTCCCCGC	5730508B09Rik	647	259	292	366	181	199	276	566	695	762
ACTCCCACCACATTTAAAGG	Plau	654	243	379	238	203	326	132	924	826	1127
CTGCTCGAGATAAAAATTGG	Tmem45a2	458	171	159	229	87	253	175	986	596	573
AGTTCCATACCCATGCATCA	Mogat2	766	236	311	532	496	363	248	940	1023	1053
TAATTACGGAATCGTACACA	Mast4	434	40	202	68	99	126	0	405	312	310
ACTTTGGCCACAGTACCTTG	Smyd4	640	305	237	267	381	209	299	736	621	835
TTGTGTGCAGAAAGTAACGA	Zfp457	406	84	307	148	122	195	64	718	441	497
GAAGATAAAGTTGACTGCTG	Il22ra2	489	38	91	120	288	385	307	619	637	533
AAAGCCACCCAGGACTCCAG	Klrb1a	635	213	104	50	154	101	164	560	485	312
CAGAGCCCCGAACTCCATCA	Asgr2	616	248	113	161	535	245	374	1017	709	798
GGGGTTCCGGGGAAGCCCCG	Adipoq	207	112	52	68	0	28	64	279	369	180
AGGAGTAGAGGTACTCCGGA	Mblac2	556	164	89	281	325	295	113	892	840	768
TCCTAGGAAAGCCGGTACTG	Rad18	403	139	198	172	61	177	163	434	513	361
ACTGGAGACTGGGTACGCAA	Edem3	746	221	149	173	324	301	422	886	843	897
ACTCCATGGACATAAAAGTG	Olfr689	669	390	381	309	132	283	98	853	809	863
GGGGCTCTCTTCCAATCAAG	Olfr1269	405	76	159	61	161	92	103	382	400	469
ACAATGCGTCCAGTGTGTAC	Prss48	596	195	216	195	134	243	179	467	772	652
GCGAGCTGGATGTATGAGGG	Cidea	615	232	385	373	223	372	410	660	479	566
TATCCCAGCATCCCGTTGGA	Rsph14	619	285	106	432	104	163	246	823	819	669
CCCAGTCGTTAAGGAGACCG	Trp53i13	298	121	116	61	248	56	47	313	328	142
TGAAGAAAACTACGCGACAG	Chl1	421	168	104	43	235	137	216	459	402	332
TTAGGAAGGATGCACATAGG	Spint3	328	126	87	88	228	211	79	614	492	533
ATCAACACACATCTAGGCAA	Csnk1g1	535	234	148	474	320	370	76	738	864	597
ATTCAGAGCGAGAGACACCA	Gja1	623	180	127	265	336	357	196	617	368	423
GCTAAACATGACAGGAACTG	Acmsd	565	215	127	185	222	159	284	808	359	637
TGTCGACGTCATATTTACCC	Galnt14	813	170	163	217	82	279	100	608	509	642
ACCTTTGGGAAAGATAAGCT	Polr2d	482	13	87	131	34	6	84	100	138	162
CCGTAGGCCCTCGTCACACA	Plod1	538	151	156	238	2	154	37	709	675	768
GTGACGATGATAAGAATCTG	Vwa2	547	373	333	247	432	97	197	583	583	715
GAGGGTGAGAACCACCACCA	4930523C07Rik	461	264	137	79	108	225	143	572	356	302
ATTGTTGACTAATTCCATGT	Mtx2	827	121	168	122	40	220	274	616	508	451
GAAAAACGCCATCTTTCGGG	Igfn1	406	147	134	0	157	74	31	489	528	456
CTCCGGCTACCTCAGAGCAT	Ctsa	568	292	225	170	395	160	262	746	814	709
TCTGCGCCCTTGCCAAACCC	E130012A19Rik	758	305	104	102	217	164	387	869	722	575
TGTTTGACTAACAACCATGT	Pms1	595	164	310	153	82	176	223	684	493	491
CCTGTTGGAGAAAGGGTACG	Gmds	365	295	126	273	243	373	261	692	495	358
ATAAAGATCTATCATCGGGA	Pik3r3	654	122	64	144	424	218	101	568	382	573
AAGGGGCAACTATCGAAAAG	Cnot10	296	175	0	104	165	21	116	262	346	192
CTGGTGAGGGCAGCCCAAAG	Cyb5r2	465	103	149	258	207	149	231	671	421	503
GGAACTGAATCCCCAGACAG	Tnfsf12	450	116	162	426	190	145	246	498	549	277
TTGCATCTTGCTGTGAGTCA	Asb3	1063	510	199	369	379	593	698	1607	1210	1205
GAGACTCCTGGAATAGACTG	Cdk5rap3	608	274	224	45	273	34	128	795	653	857
GAAAGCCAGAGTCTTCAACC	Myh4	473	191	300	239	189	282	158	801	584	446
TTCATGAGGAAGCGTCCGGT	Grin3b	419	186	201	80	196	169	194	510	485	409
AGGGTGGCATAGCTGTACCG	Foxj2	859	618	274	470	283	217	512	1175	928	837
TTCCCTTCTCAGGCTTCACC	Ccl27b	1055	405	223	284	370	319	408	828	879	592
CTTACCTTGGAAGAGAGGAC	Nps	331	222	188	160	146	146	178	579	438	430
CGTCAACCACTTCGCTCCGG	Hspb1	507	112	35	261	132	92	214	351	441	449
CAGATAAAGCCATACTTGAG	Iqcf3	407	168	202	538	170	181	222	526	580	548
TATACGGTACAGACGAGCTC	Nme5	432	61	107	0	83	261	169	392	368	256
AGAGGCGACAATGAGTCCGA	Gpr12	539	313	168	102	311	237	218	722	628	651
CAAAGATGGTCATCCCATCG	Lbx1	509	64	186	32	261	204	22	944	440	506
AGGTGTATCCAGCGCGTCAG	Med1	661	328	282	179	400	251	166	1112	689	717
TTGTTCCCTAGTAAATCCCA	Mrpl47	783	88	177	258	156	321	1	878	590	608
TTGTGTTAATATATCTACGG	Fam185a	378	109	113	231	103	103	0	367	107	585
GGAAGTCGAGTCCTCCTACT	Pkig	524	299	341	276	318	265	181	434	489	552
TGACCACCCTACCTCCGATG	Lao1	935	288	152	421	347	103	226	941	1103	836
GTTAAACCTTTAGGAGACCG	Fam208a	272	65	164	140	156	159	137	563	225	289
GCAGACCCCTCTAAATCACT	Med17	676	269	443	324	94	61	70	630	384	358
CACAATCATGAGCGCACAGA	Fitm2	446	37	202	113	61	106	290	324	319	360
TCATGTGATTGGATACTGGG	Gjc3	750	187	276	394	358	291	682	1253	1074	1176
ACCCACCAACACTCCCGACA	Slc1a4	782	362	245	246	279	462	534	1098	880	885
TAAAGTCCAGGCAATAACAT	Cfap70	409	196	234	64	272	400	208	413	391	580
ATGGGAAGCCAGTTAACCTG	Rac3	669	341	217	217	324	270	544	879	676	695
GGAAAAAGGCATTGAGCACA	Cyp2c67	329	96	205	67	219	330	426	890	526	472
AGGACAAGCAGATTTGCCAA	Atraid	620	271	237	345	276	363	282	1033	924	771
AGCTTCGGAACAAGATAGCC	Rps17	477	39	0	90	0	2	202	30	42	113
TGCTGCGTGAGATGTCTCTG	Prox2	837	437	194	435	346	712	216	1360	747	1301
GGGCTTCGCCCACTGATACG	Nfatc1	522	147	266	115	268	301	351	539	676	719
ACTTTGAAGACCTAGAAACG	Bms1	428	175	0	49	113	54	15	234	177	130
TCTAGGGCACACTTGCCGAG	Oxct1	535	79	84	252	236	166	110	695	561	596
TCACAGGTTTATAAACGTGC	Henmt1	395	198	393	239	175	158	159	377	259	488
CGCCCAACCTCCTTCGAAGG	Foxi1	421	39	139	114	231	292	126	553	449	578
GTCTCGGCGACGAAACGACG	Shroom3	468	55	45	203	149	43	213	696	513	625
TCAACGTGATCAGCCTAACA	Olfr272	619	256	123	207	371	168	116	795	570	743
GGGAAACCTCACCATGATCG	Olfr1411	424	225	74	164	303	345	373	526	651	568
TACGGTGTCAGAATGCTCAG	Wasf3	313	130	47	69	51	112	125	299	309	197
TACCCTGAAGATTAACTCCG	Ikbip	294	18	128	1	57	151	29	229	191	314
CAAGTACCAAGAGCTTCGAG	Vps37d	364	79	112	116	83	56	124	454	376	370
AATGACAAAATAATAACTTG	Vmn2r26	514	196	155	207	102	514	253	390	263	323
TGATCCTGGCTAGATAGCCG	Tmem168	655	361	303	203	210	210	308	842	528	823
ACACCGAGTCGTCAGACAGG	Med13l	637	255	207	364	221	297	144	1184	793	705
AGGACGTGATGGCGACACGG	Lmln	936	551	380	270	389	320	187	1584	1218	1122
GGTCATGTGAGATGATACTG	Zfp113	619	196	122	144	227	245	399	706	657	501
GAAGGCCCCAAGTTGGACCT	Necap2	331	46	80	118	152	119	201	251	237	310
AAACGGCCAAGTGCTAGGTG	Gtpbp10	679	175	214	183	74	251	281	999	751	770
GCATACAGCAGGACAACCTA	Npsr1	762	265	250	251	270	242	506	1220	801	956
GATGGCATGAGACTCAAAGG	Luzp2	306	116	16	0	245	135	227	512	286	428
TGCAGAAATGACTGGTGCAT	Tuba4a	523	100	112	160	193	377	160	773	440	450
GCATGGGCTTGGTGTCCCGA	Arfgap2	854	183	184	326	604	319	432	861	599	807
CAGCGCCCGGGAGCGCTCTG	AI467606	583	72	209	243	50	176	331	934	705	578
TCTGTTGTGAACACAATGAG	Gfpt1	399	380	214	180	8	0	34	384	369	379
GGTAGTAGTCCTGTTTAACG	Mpped2	438	154	110	129	262	254	230	358	334	526
AGAGGAAGGTATTGGAACGG	Gcsh	575	228	354	104	213	95	112	699	737	666
CCATATCCAACAACTTGCCA	Rheb	597	205	77	226	284	180	140	749	508	638
GTAACTACCAGTAACAGCCT	Olfr1256	690	74	110	108	137	272	254	672	361	537
TAGTTTATGGAATAATGGGT	Mgat4e	271	48	154	33	116	56	194	345	298	374
GAGTGGGATGGTGCTAGCCC	Gm20816	958	661	296	294	353	722	795	1207	1117	1103
GAGGAAGGGAGCTCTGTGAT	Zfp426	365	143	129	79	259	352	164	609	430	564
TATGGTTGCTATGACGCCAC	Tmem50a	547	272	13	348	364	245	246	786	422	620
ACCATGCTCACTGACCCGGT	Zdhhc7	652	460	186	159	155	281	67	716	785	573
TTGATTGGAGCATATAACAG	Vmn1r215	687	176	61	319	275	375	282	714	523	785
AATCTACATTGTATCCATGG	Olfr883	452	23	210	75	79	152	311	704	314	723
GCCGCTGCGTGCGCGCAACG	Efna2	533	233	124	325	330	140	291	455	669	588
AAAGTCAAGTGAGCAGAGCT	Ccdc79	361	192	222	122	226	136	264	480	373	498
GAGGGCCACACAGCACGAGT	Fzr1	602	101	243	28	460	158	502	557	501	650
CCAGACCTGGGATCCCAATG	Olfr592	626	223	241	155	409	228	144	841	723	568
CATTTGCCCAAAAGAGTGCG	Olfr551	538	343	203	356	124	168	204	995	661	819
TATGTGACGATTTCTCGAGG	Dync1i2	583	104	70	28	68	1	0	137	93	133
ATGACATGCACAGGCGCCAG	Ptgdr	603	300	146	285	41	334	326	875	834	855
AGTTGGAGGGATACAAACCA	Gm13088	655	88	127	177	158	384	435	1006	899	886
GCATCCTAGACAATCACTGA	Tex28	540	302	146	188	505	161	195	691	841	540
GCTCTCGGACCGCGGCTCCG	Tmem88b	448	114	112	224	469	287	408	690	732	508
CAACTGTGCGAGAATACATA	Tmem101	545	219	160	165	300	156	425	573	459	532
GCATGCGCTCCCCGGTCCAG	Nr2f6	515	114	89	60	199	272	250	557	530	450
CGGCTAACTCAGGTAAACAC	Stk17b	309	12	0	115	80	77	0	178	119	194
GGTCGTAGGAGTGGTAGACC	Cds1	497	143	204	170	45	377	362	820	794	648
CTCTGTATCTCGGTCCAAGG	Wbscr22	566	29	88	0	130	98	0	208	220	186
GGTACCGAGGTGTAGGACAC	Gm5150	316	41	25	115	0	21	168	157	137	312
AACCAGAGTTATACAAACAG	Syt9	519	180	153	124	291	188	390	673	731	657
AGTTGTCAGGGGCGAATCGG	Dio1	456	179	233	212	151	211	94	593	497	714
CCACCAAAGCAGCTTCCACG	Slc38a2	603	60	196	484	113	81	306	592	462	427
TCCGCCGACAGCCCCCCGTA	Gata6	627	545	402	56	156	213	484	962	677	821
AAGAGCGCCCCGGCCACGGG	Hist2h3c1	705	3	73	22	0	0	0	109	135	109
CTGCTGGTACTTGTATACTT	Amd2	796	312	339	268	292	222	210	1062	1027	806
CCGCTTCAGCAATATTTCCG	Cct4	406	13	0	0	41	88	0	92	70	91
GGGAGTCATAGTGAACCACG	Car14	340	127	11	271	41	241	286	549	274	409
ATCCCCACTTTGTATATGTG	Sgcd	1182	533	549	132	269	865	666	1592	1144	1532
GCACATTTGGAGCAGCCCAC	Mt1	747	183	259	306	217	497	359	1416	919	892
ACCCGGACACCCTTGCAGGG	Lrg1	1008	209	779	611	302	671	427	1343	1023	1032
CATAGGATCCAAAACTCCCG	Gla	415	166	75	223	205	95	210	566	656	643
AAATGTGAGAAAGACCACAA	Smim22	439	232	39	11	163	26	484	465	456	481
TGCTTCGTAGCTTTCAGACA	Bpifa5	878	277	174	115	433	145	287	1042	967	1008
GTGCGCTGCACATGAATGAG	Stard8	671	141	226	187	363	250	461	987	906	649
CAGCGTGCCAATAGACATCA	Gtf3c3	346	19	0	66	0	0	0	64	57	119
CACAGAATACTGCTTCTATG	Pdgfra	549	230	250	122	211	115	129	860	620	756
AGGTATGGGACTGCTAAACT	BC055324	570	136	77	182	53	148	46	377	414	526
TCGGTGTGCGATGTAGTGCG	Mrps24	499	228	44	109	54	119	90	448	166	359
GGATGATCGCGATGACACAA	Ppip5k1	629	210	117	112	76	105	334	766	535	791
CTGGAAAAATGCCCAGCTAG	Plekhd1	324	106	166	24	107	148	23	535	394	358
ACATGACAGGTTGAGTAATG	Olfr5	564	488	159	175	208	81	308	757	713	775
TGATGGACTCGTTCCGAAAG	Shc4	404	93	63	1	118	0	131	346	243	239
AGTGATTCGGAACTACACCT	Cacna2d2	284	7	30	0	53	70	191	297	479	241
ACGCCAACTATGACGTTCAG	Mesdc2	739	465	232	284	92	83	233	927	764	720
TGTAGTAGAGAGACTCGGGG	Trim34b	391	160	217	121	119	333	299	561	361	530
GCTTGCGTTAGTGGTGTACT	Cd274	857	182	38	235	3801	4774	5248	1009	980	934
AGATTGGCAGGACGGACGGG	Slc38a1	769	530	224	361	188	156	91	797	672	689
ACATGGATAATAAAGCTCAG	Cd200r1	434	38	111	219	121	363	329	740	594	385
CAGTGGGAACTTGAACACTG	Barx1	667	124	222	274	341	22	326	480	560	565
AGAGAAGCTTCGGCATGCCG	Mrpl51	411	61	37	86	119	49	73	272	357	528
GGGACAGGTTGCTTACAACG	Ints1	337	124	14	0	0	0	0	173	125	139
GGAGTTAGGACAGAGCCGTG	Tjap1	385	22	127	227	107	111	258	557	586	483
AGAGAACATGCTACACGCGG	Pdlim2	759	285	299	505	190	364	266	1212	886	802
TGGCGATGGGGACTGTCACA	Exo5	534	61	163	195	106	207	51	707	566	441
GCAAGGCCGTCTTGCCAAAG	Cdkn2d	346	173	111	66	141	121	44	341	387	291
GGAAGACTAACATTTCAACC	Arsk	235	141	34	35	32	143	232	145	271	396
ATATCCATACCGCTACCCCG	Dnaaf2	1213	308	553	372	513	297	275	1501	1189	1092
AGCCTGTCTCCGAGATCAGT	Scly	845	195	138	213	392	427	279	921	738	803
AATAGATGGATGGTACCCAC	Pga5	685	95	55	314	405	265	494	818	581	656
GCAGTGCGATGGCCATCGAG	Ptgfr	353	145	8	155	156	175	21	642	438	376
GCTTGTGCTGCGCGTCGATG	Pccb	724	239	78	175	131	405	210	1160	914	894
TACATGCTCCATTTGCAGGT	Zbtb12	834	281	79	384	391	386	275	1032	831	1029
CCCACTTAATAACGCCGCTT	NA	562	140	343	302	171	299	212	723	769	613
CTTACACCAGATCTTCTCGC	A530064D06Rik	507	181	127	80	113	100	95	563	306	290
CCGTCACGGACACTGGTGAG	Uts2	605	288	211	349	278	212	201	814	731	1109
GTCTACCAGAGAGCTGCGAA	Klhl33	343	88	172	150	43	317	133	471	447	533
TGGTCCAATAGCGATGCGTG	Smg1	688	180	118	200	39	54	44	425	288	272
TACCAGCATCAAGATAGTAC	Gm4133	394	38	138	0	36	23	162	215	75	80
ACCCTCGCAGGGACTATCGG	Tfap2a	700	294	359	499	392	247	435	695	828	566
GACCCTGAACCTCTACGACA	Rhof	671	258	162	191	157	258	241	1036	733	742
ACAAGTGTGACTTGCCAACA	Nras	590	224	297	344	246	171	127	797	531	609
GAAACTCTGTATCACACTGG	Olfr74	645	140	232	481	299	137	404	877	552	630
GGGTGGACAATGTGACACCT	Cx3cl1	627	331	154	515	465	98	319	1335	804	770
GAAGTGTGAAAAGTGTCACC	Dydc2	530	95	192	282	185	192	261	730	621	601
CGGCCTTTGACACGATCTGT	Isoc2b	580	282	35	138	30	150	199	564	454	492
GGGACTATTGGAGAATGTGA	Myo1g	398	291	118	84	178	104	395	464	508	338
ACAGGCTGCCCAAGTGAACA	Fbxw28	515	69	42	36	210	205	53	456	327	244
GAGCTGGGCATGCATTTAAG	Aven	685	212	181	557	155	467	161	1025	781	921
AACTGACCGATAACATGAGG	Slc30a6	807	95	148	83	295	239	174	813	617	599
TGGCTCCTGGACATACGACA	Chrna2	854	182	332	261	168	455	111	769	786	663
CCTATCATACGTATCCTGGT	Tigit	882	229	332	120	252	322	434	1097	896	1026
CCTCAGGCTACGTTTGTGAA	Glis1	402	130	137	153	61	304	62	661	488	682
AGTCCCTTGGAAGAAATCGA	Vmn2r12	656	342	150	225	514	375	148	938	972	780
GGCCCGAAGGGTCACAAGCG	NA	435	154	149	120	191	109	181	792	513	401
ATGTTCTGGAAGTTCTCCAT	Gm2016	1065	67	191	245	262	176	249	720	341	538
TTGCCTCCACCCCTCAACTC	Sult1c1	609	262	122	300	255	326	219	690	582	604
GTACATGGGTGTTTGCAATC	Olfr1054	557	124	242	144	118	165	202	615	404	549
GTGACATAGGAACCAGTACA	Olfr981	679	446	418	482	351	261	773	898	716	870
CTGCATTGTGATCCGATACA	Tmem53	526	132	257	72	183	328	178	609	493	355
CCAGAGTGTTGAGACTGGCG	Lrrc4	282	145	84	54	323	112	136	405	248	269
ACAGCGTCTTGAGGCTACTG	Slit3	562	73	289	348	325	327	266	665	450	766
TCCCTCCAGAAAGATCATGC	Phkg1	456	142	121	102	31	252	40	299	188	249
CAGCTGAGAGGTCATACCCG	Pogk	454	219	133	207	106	70	290	558	453	445
AGAACGTGAAAACGACTGAC	Gcm1	471	121	73	208	109	209	189	382	561	287
AAAAACCCACCTGTGGCACA	Ctps2	616	118	242	354	302	272	226	606	489	659
TGGTACAGAATTGAATTCCG	Fbxo48	606	178	148	179	225	344	200	725	618	466
CAGATGCTTCGTGTGTCCCG	Cds2	671	110	76	301	140	158	168	401	303	334
GCACGCCAGATGTCTGATGT	Xrcc6bp1	746	551	119	298	288	327	108	1107	933	866
GGGTCTTCTTACCTCCCGTG	Dmrtc1b	588	89	81	135	224	206	38	441	440	460
GCTCTCGGAACATCACCGAA	Nin	435	130	221	233	209	332	418	489	580	651
TGTTCTAACTCCCGAAGATG	Fam135a	648	180	349	192	176	216	218	620	392	740
GCATGAAAATGCAAAGGTCA	Gpr89	650	86	170	25	251	183	324	847	591	639
TCAGCAAGAACTGGTCCCGG	Zbtb12	349	32	124	247	90	57	162	401	467	628
TGGCCAAGAACAAATTAAAA	1810022K09Rik	346	80	80	218	25	78	285	468	435	562
CCTACTACTTCGTTATCCGC	Chrna2	715	122	232	71	328	4	56	649	246	419
ACCCAGCGGACTCATTATTG	Far2	920	404	206	121	487	394	709	1408	1266	1257
TGTGAACGGACGTCACACCA	Psmd13	366	2	0	0	116	7	52	107	73	57
TAAATCCCGCAACCGCAAAG	Zfp740	467	8	133	63	47	95	122	711	658	494
CAAAATGACCGACCTCCATG	Dcaf5	558	315	155	252	192	172	154	760	452	562
CTTCTTGCGCAGCACCGTCA	Edf1	531	79	128	72	231	60	238	571	228	328
CCACGCAACTATAAGCTGCG	B3gat1	396	130	93	20	28	43	49	512	404	336
TCCACTAACTCAGAATGTCA	Cadm2	439	175	204	484	66	260	127	659	407	423
GAAGAACATGACGAAGTGCG	Txndc5	421	278	235	74	158	159	186	630	635	478
AGGCGTAACTGTAACTCAGG	Smg7	702	151	281	17	364	189	312	873	544	660
TTGGAGTGGAAATAGCACAC	Cpsf4l	649	233	209	240	78	142	168	620	428	551
AGTAGTTACTCAGTATTACC	Nlk	646	161	182	114	185	134	214	544	531	294
TGGAAATGACTCTTGCGGCG	Tmem104	419	179	266	166	119	246	132	566	493	495
CTGGCCGGTCTCGCGAAACG	Wnt9b	424	348	295	98	232	51	54	753	449	371
CGGAAGTTCCTCATCTACAG	Sec14l5	457	93	133	113	126	195	50	478	341	386
GAAACATAGTCACTAACAAG	1810055G02Rik	273	96	60	193	120	84	117	366	206	262
AGCAGTAGCACGATGTTGGG	Galns	614	209	187	292	181	177	529	781	537	820
TGCAGGTTATTTGGGAATAG	Lmo4	396	63	63	125	120	37	241	672	490	534
TATTACTTACTAGAGAAATG	Prkra	490	17	71	72	39	56	149	293	186	172
GTTTGTCAAAGTCCACCTCG	Ubxn11	561	242	179	70	163	289	349	626	641	817
GAATAAAAGGTTGTATGTGC	Oip5	477	152	18	0	26	0	47	190	82	123
GACAAACATGCATACATCCA	Nts	624	110	41	289	309	130	624	1092	862	618
CATGTCAATACCAATCGCTG	Fam102b	521	340	54	17	65	341	31	463	568	329
ATTGGGAGAGCAGTGTACTG	Nyap2	796	253	102	177	277	550	224	1037	906	795
CTCGCACGATGACACCACGC	Gdpd5	504	152	29	59	282	270	422	553	418	634
AGTAGCACAAGAGCCACTTG	Phf13	454	100	189	220	276	305	100	377	421	393
ACAGCATTGAAGATCGAACA	Kdm2a	669	153	262	259	184	169	143	834	889	567
AATGGAACAGAAATTTGACA	Vmn2r39	415	39	80	0	9	66	270	253	277	388
GTCGGATAGAAACAACAGAT	Cd200r3	357	74	93	38	213	42	210	439	399	376
TTTGGCTAAAAGATTCGCTG	Itgb6	552	205	234	365	192	174	119	647	475	729
ACAGACCGCCAAGTGTGGAG	Os9	652	363	317	122	167	183	516	898	889	704
GTGGAAGCACCAGTAGATCG	Topors	389	184	139	74	39	291	345	398	636	358
CCGGAGCAACACGCTAAGGG	Tesk1	354	256	110	247	198	172	399	380	381	363
CGTACCGTAAGAACGCTACG	Irx2	424	83	73	192	259	110	238	478	424	371
TCCTATAGGACTACCCCCAG	Cdyl2	333	222	53	86	137	89	31	356	351	612
CAAGGAGCACGCGACAGTTG	Gpalpp1	679	240	372	150	464	262	215	837	582	885
GCCCCGCAAAACTCGAATGT	Rrp9	504	12	30	98	52	94	119	201	87	69
AAAGGATCGTGAAAAAGACA	Srek1	473	217	76	167	49	50	178	839	713	586
GCCTAAGAGTAAAGCTTCAG	Fam96a	399	369	180	102	232	195	66	672	557	475
ACAATTCGAGTGTGAACGAG	Klhl21	458	197	139	152	32	399	140	361	432	560
GAACAGGAGAGATTGAGCAG	Olfr26	618	305	270	172	112	267	481	687	471	814
AGGCTGTTCACGAATACAAG	Zfp551	590	82	144	153	338	291	252	688	784	807
GGACACTCGAGAGTTGAGGG	2210010C04Rik	606	251	172	215	305	230	478	1113	445	795
ATTTGCCAAAGAATAGATGG	AI597479	438	39	130	348	134	166	138	550	571	464
TACGGGTACCTCGAGTTGGG	Cwc15	490	188	87	84	32	58	52	153	243	199
CGAAGACTTATGTCATCTCG	Vps41	327	84	132	42	27	58	48	122	200	186
TAAGGCTAGCCCGTTCAGCG	Uncx	447	203	26	172	97	46	13	549	461	405
GGCCGTGTAGTGGCCCACGG	Cdk5r1	643	388	212	216	420	344	488	1055	619	802
AGAATAAGGCCAGGGTGACG	Clcn6	455	148	133	105	218	229	303	685	380	465
TTGGAAAGATGGATAATACC	1700109H08Rik	480	131	147	102	250	122	204	845	662	469
GGATGAAAAACATCTGTACA	Olfr665	298	192	188	227	1	98	308	747	342	385
TGTCCATTCTCATCCGAGCA	Ntn1	803	189	386	113	445	369	155	1409	1127	922
TCAGGTTGGCAATTTCAGAT	Glt1d1	538	192	229	243	194	290	561	758	474	759
AAAGGTGCTTACCGTATGTG	Csnk1a1	663	170	444	250	47	140	28	475	200	298
GGATAAGAAATCTGACGAGA	Hoxc11	260	38	12	24	29	130	50	346	262	325
CCTTCACAATCCCAATGTCA	Cyth2	497	160	149	606	120	235	56	698	748	472
TATTTATGTGGGTATCAGAG	Olfr77	704	316	317	389	136	299	269	1320	722	687
ATATGGCTGCTAGATCCGCT	Enpp6	746	264	156	231	112	261	107	710	915	586
GGTACTGCACAGTTCAATGG	Cse1l	393	47	16	35	116	0	47	141	64	113
GCTATCGGGAGCTCGCAAGA	Cpne8	470	59	47	212	211	82	173	453	596	498
GGACATGAAACGGTACCTGC	Erf	272	71	31	84	195	93	290	396	437	384
GCTGTCGGAATTCCTCTGCG	Cpn1	582	258	339	357	172	274	190	781	539	712
ATCATGCTGATATATAAAGG	M6pr	954	296	39	305	264	362	208	704	689	642
GCTATGCCGATAACAGCGCC	Xxylt1	425	52	151	147	84	232	178	454	454	331
AATTCCTAATAGTCGCATGT	Efcab5	1020	373	204	257	157	304	561	732	944	894
GGAAGATTACACTCTCATGG	Gatsl3	555	181	158	130	392	302	588	988	523	731
GGAGTCTAGATGTCAGCCAA	Ccng1	442	41	127	168	238	327	213	316	402	392
ACTGGGATTCAGTCAGAGCG	Arhgap17	528	161	145	313	254	221	133	762	438	638
AGAGAACGCAGTAACAACCC	Gbp7	641	238	20	54	105	75	176	657	606	475
TGGGAGATGTAACCCTAGAC	Tns4	313	58	151	56	147	60	50	452	357	222
GAAACTGTACTTGTCACCAC	Taf4b	527	111	204	149	68	180	159	512	513	763
GTTTAGAACCAGTCAAGACT	Vmn1r129	506	63	108	115	94	166	99	503	135	255
GCTCCTTGACTCGAACACCC	Pou2af1	556	94	205	325	238	176	268	763	516	830
AGTTCGCTACGCACACCATG	Abhd6	686	140	329	370	248	347	484	1024	915	930
ATGGTACAGACAGTGAAGTG	Ranbp9	620	304	199	286	339	300	527	1014	692	489
TGAGGAATTCGGCCTCGTTG	Lhx6	384	2	267	98	0	119	199	341	354	475
AAGCATCCACTTTAGACAAG	2310002L09Rik	489	101	284	382	389	137	303	731	744	477
AGTAACAAGTATCTGACCAA	Olfr1188	542	303	228	246	182	276	91	855	855	542
TCTTCAAGGCAATGGATCCA	Mapre1	534	147	166	20	81	82	237	474	466	519
TCAGACAATCCAGACTTGCA	Olfr1020	376	173	191	58	233	171	350	387	277	618
TCAGCTGGTTAACACCATGG	Rpl15	366	1	3	21	0	83	0	57	63	77
GATGTTATCGATGACCGCGG	Nelfa	580	235	174	238	168	106	187	279	291	425
GCTTTAGACATGATTTCACT	Ccdc79	555	142	194	283	82	210	156	868	609	805
AGAGCGGTCAGCCTGAACCT	Fam64a	815	161	160	240	146	410	349	734	828	518
ACGGTCCCTCTCGGGTCAAT	NA	1046	228	320	350	613	777	578	1782	1465	1794
TCTCAGGCTATGTTCGTGGG	Tsr1	6	0	10	0	0	0	0	0	0	0
AAAATGCTCTGAATACCCAT	Gmpr	659	384	149	263	184	138	204	464	490	695
GTGTACGCATCACTGGCGAA	Slc6a5	751	173	473	382	240	402	361	981	598	734
ATATCTTACATCTATCCAGT	Il15	1241	325	277	517	407	403	256	1690	1454	1276
ACTACATATTCTTCTGCGCA	Bcl2l10	886	244	289	381	97	375	299	1213	805	924
TCAAAAGCTGACTCTAATGG	Sgip1	402	206	103	134	191	92	145	600	660	436
AACCTCGGGTCCTCAACTAG	Chst3	576	214	210	273	433	349	137	710	469	569
AAAGCAGGGCCAATTAACCA	Cmah	550	178	101	171	278	288	104	483	503	640
CTGACAGAGAGCACCGTCGA	Pla2g3	497	115	202	257	197	184	196	500	393	331
GATCCAAGCTGTAGTACTGA	Spryd3	724	275	49	285	318	296	474	1073	1151	808
ATTGGCATGGGATTAGGACC	Hnrnpm	801	331	149	243	280	618	560	1247	1114	872
ATGTGGCTGGCATACCAGTG	Ptger3	977	551	484	485	320	426	298	1457	1405	1261
AGTATTACATGGAACACCAT	Ptpn11	599	172	152	113	139	80	144	505	222	329
TTAGCACTTACACCAGGCTG	Dsg1c	719	435	526	425	340	324	169	1356	985	942
AGCATTCCGTAATGTTGTCG	Nxpe3	653	178	214	298	306	261	126	702	551	512
TTTGCTGAAATAGCTTGGGA	Uqcrq	602	94	336	263	103	130	81	469	312	352
TTCTGGGAAAGGATTACTCC	C4bp	628	128	169	100	461	121	379	861	531	786
AACCTGAGTATGGCTCCTCG	Ltf	709	152	209	347	186	333	400	839	798	592
GGGCCCCAAGAACGACACAG	Nptx1	404	17	194	49	62	40	294	534	392	407
GAAGCATGTTACAGGCGACG	Ralgapa1	451	103	96	233	43	244	21	486	511	375
TTTCTGCCAGTAAATCAGTC	Olfr1180	589	90	232	113	218	442	238	743	602	572
GAAGGCTCGTACAGTTCTAG	Neil1	658	219	88	375	285	333	125	728	714	714
CTACAGACCCCTGACATATG	Olfr1350	599	118	136	264	249	312	440	827	659	579
GGTACTGAAGGCCCAACTGT	Gdf11	623	278	120	328	190	92	323	642	756	667
TGGCCCGGGTCGAATCACGT	Sdr39u1	794	230	302	443	510	273	429	981	872	968
GTGCTTCTGAGGGAGTGGAT	Lta	648	238	23	148	242	245	94	651	777	737
CCAACTCCAGGCATCCCAGG	Col8a1	705	492	174	238	173	331	189	924	846	939
ACAGCATAGACAGACATGCT	Trp53inp1	575	136	148	303	126	229	223	709	529	568
GCCCGTACTCACCTCCGACT	Commd6	859	267	324	346	283	549	455	902	1006	855
CCTGCTCGTTATGAGCTATG	Bst1	330	100	29	198	89	313	160	330	370	483
TTCCCCCCACAACTGTGTCG	Gm648	634	208	119	163	235	199	202	699	643	650
CCAAGAGGTAAAGCCTCCAA	2610524H06Rik	339	63	0	14	102	146	0	211	162	114
CCCATTGGGACAATATCTGT	Vrk2	494	181	136	89	449	195	26	466	389	518
ACGGTGAGTGAACTCCCACT	Ccr1	539	219	88	162	308	50	112	1036	589	767
GGCAATTCATTAAAACACGG	Usp53	300	56	81	149	190	233	260	277	458	247
ACTGACGGATGGCACAGACA	4930578I06Rik	527	195	300	246	119	305	261	562	554	550
ATTCCGTACTTCGTCACTGT	Vti1a	798	112	298	225	185	228	16	858	538	720
TCAACCGATTCCCAACACCG	Sync	293	143	135	108	285	120	436	526	339	250
CCTCCTTCCAGAAGAGCGAA	Arl8b	575	151	43	368	37	212	250	650	549	489
CCTGAGGTCATCAACCTCCT	Tex24	633	204	207	368	82	201	322	995	1049	943
TACAAGAAGTACTGGTGCCG	Gm11710	413	308	283	116	81	133	151	303	393	236
GCGCGACAGAAAATTCCATG	Tchh	597	256	106	207	327	501	386	765	642	726
CCTCTCGCCCGGAGTACTGG	S100b	704	299	169	308	283	362	196	1080	922	1014
TGTCAAGTTGCCTAATTCCG	Uvrag	451	187	196	211	86	200	36	305	282	375
CTTACTGGGGTCTATGTCGT	Mettl20	662	396	195	287	167	323	221	932	910	544
ACCATAATGCCACCCCAGCG	Pigs	702	249	308	416	164	182	493	869	475	441
GCTGCGGGTTGAGTTCGCCG	Fbxo33	352	161	99	17	190	56	182	349	268	311
GGTGAGGTAACCCACACCAG	Gm6026	343	62	96	70	140	118	301	372	403	328
ATATTTCTGAGTCTATACTG	Vmn2r11	604	124	109	200	89	171	250	578	331	477
AGAGTCAGAAATTCTTCGGG	Ccdc163	387	182	78	92	69	27	35	454	380	442
CCTGAATCTGACACCATATG	Zfp516	574	83	342	187	349	167	74	899	692	686
AAATCAAGGCCAATAATCAG	Olfr815	589	147	283	301	249	137	153	607	688	695
CCCGCCAATAGCGATCGGTG	Mrpl20	324	66	41	13	54	58	45	277	81	217
TCCTGGCCCGCATCAAAAAG	Fbxl8	434	117	113	106	47	90	85	564	413	537
GCTCATATGAATGACACTAG	Dcstamp	485	177	47	69	66	167	94	488	399	493
CACCAACCCCCCAATCCTCA	Fxyd6	278	185	87	34	102	115	172	181	242	180
TCTTACCAGCCAGTGCGAGG	Perp	511	30	111	181	96	79	109	578	657	643
CCGAATACAATAATCCAGAC	Tmem27	608	213	83	47	152	54	315	526	519	596
ACAACTTGCCAAAATTCGAG	Zfp462	526	180	84	144	30	275	242	582	594	770
GTTCATTGGACCGAAAGCAG	Actr1b	584	174	151	298	237	213	159	403	523	634
GCAGGTCCTCTCGATCGCAA	Ctrl	516	83	145	298	284	277	255	575	403	619
CGGGTCCGGAGTTCATGACA	Apcdd1	490	210	397	318	133	182	147	850	721	728
GGCTATGGCTGCTGTGGCTG	Krtap6-5	683	193	107	85	214	407	302	744	801	821
TTTCCCTACAGTCTAGCAGA	Fabp2	573	138	64	118	194	265	405	811	603	845
TGTGACACCCAAATTGATTG	Olfr1182	408	150	94	171	211	96	0	426	298	712
GTACTCACAATCATGACAGG	Cntnap5b	711	295	131	488	374	418	363	994	901	1012
GGGTATAAATGCGTTCCCAG	Ambra1	278	196	35	91	239	354	136	216	255	218
GGTGAGTCCCACATACATCC	Top3a	381	2	0	39	0	63	28	103	162	228
TCAGTCCAAGAGGCAAAATG	Nars2	452	229	121	138	258	103	90	498	528	479
GCTGCACAGCTTTGTACTGG	Bin2	558	299	83	77	326	206	173	882	655	668
ATACCACGTCCCCGCGACCC	Mrps25	790	249	195	237	191	81	150	575	423	391
CCCGCGCACGGACCCCTACG	Zic3	463	300	245	192	197	215	328	994	567	523
AGGACATCTACATTGAACAG	Scn4a	523	284	107	197	250	330	215	561	490	469
TTGTGTGCATTACTTCAGGG	Btnl6	665	115	206	416	270	367	176	887	458	698
TGTTCGCCCTTACAGGCCAG	Zkscan4	706	131	326	169	175	410	484	996	685	765
CCAAGAAAGAGAAATTACGG	Olfr815	225	68	51	4	51	241	52	150	199	267
TTTCTCATGAGAAACTCCGG	Letmd1	480	49	72	83	130	143	126	780	300	331
TTACGCAAAGCTGCGATGAG	NA	606	115	415	235	205	288	0	976	969	715
GTATGGCGAGTATACGGGAC	Plpp1	690	236	464	323	96	216	227	543	732	596
GCTGACTGAGGTGTCACCAC	Olfr71	542	94	129	256	115	268	421	841	661	559
GAAGACATAAAGAGCGAGCG	Aph1b	328	30	66	46	4	109	49	230	379	252
TCAGTGAGCATTGATGGTAG	Esp36	498	39	87	210	125	153	464	615	512	645
TCTGCACTGACCTGGCTACG	Magea10	513	292	260	210	145	160	197	676	516	624
AAGAGAATGAATTCACACAA	Pifo	540	232	192	267	135	190	81	846	669	735
ACAGGCATTAACCGGACTGT	Mfi2	518	88	323	83	28	265	315	773	551	573
CCATAGCCTGCATTTCAATG	Otud5	500	75	108	57	69	136	185	572	599	507
TGTTGCAAAATGTCACATGT	Olfr952	580	163	160	155	138	263	243	1000	850	739
ATACCTGAACACTTTCGAAG	Klhl15	586	106	39	167	219	74	345	704	639	448
ATGGCATAGGATACGGACTC	Rbm11	776	366	175	457	148	275	298	1159	734	897
TATCAATCTGTGAAGTGACA	Gm4302	519	130	206	220	293	499	190	722	568	717
TATGCCACTGTGCAGACTGT	Fxyd7	741	204	191	210	203	266	245	809	612	783
ATATCGAATGATGTCCGCAT	NA	812	206	299	205	424	214	315	972	888	777
CCTGCGCTCTAACCTAGGAT	Dhx15	627	71	40	109	44	95	0	165	211	88
TCGTGAAATTACTTGTGATG	Gm14743	447	34	63	279	186	218	572	730	573	648
TGTACAGCCCACGCAAATCA	Usp18	498	202	26	466	67	269	94	766	441	839
CCTTCCTCCGCGGAAACCGG	Smad7	336	59	290	92	174	118	37	559	326	350
TTATGGAATTACAAGGGACC	Negr1	562	126	105	73	177	286	206	762	785	539
TCGGCTTCCCATTCTCCGGT	B2m	430	61	108	144	71	102	179	387	569	395
AAACAAGACATGTGACGACG	4922502D21Rik	687	427	90	499	314	214	369	761	815	639
CTTCTTCTCCCCATAATCAG	Hs3st4	525	308	90	362	218	234	303	833	409	721
TAAGTGGTGAACAGCAAGTT	Gm14632	417	35	72	157	0	31	52	185	210	152
CTGGCTCGGTGCCTAAGATG	Dgka	530	238	161	255	357	189	382	563	502	744
CCACATGATGTTGACTGGAG	Gm21119	396	30	17	127	0	27	135	31	71	65
CAAGCGATGCGAGCTCTCGG	Crybb3	524	86	113	126	116	75	151	614	485	533
ATTTCTCGAAGCGCCAGCCA	Zfp422	777	463	364	353	46	316	214	1153	925	891
AAGACTTGTCAGTGAGGTTC	Vmn1r112	688	1	95	0	0	70	0	98	105	174
GTGTGTCAGAACAGGAAAGG	Olfr1137	430	162	139	59	96	238	118	672	423	580
CACGTACATTGTATACTCAG	Tshb	499	59	278	118	286	65	185	538	432	335
AGCCCGAGATAAAGCCCATG	Siae	473	50	193	221	252	375	289	737	496	591
TCTTTCCCATCAGTAGCACG	Angptl1	478	212	79	437	671	209	12	629	590	464
TCACCATGTCGGAAGAACAG	Sh3bgrl2	586	130	223	182	139	272	250	722	694	767
TGGTAGAATAATCGATAGTG	Impg1	509	184	210	130	246	119	276	411	515	329
GCTTAGACGTCTGCCCTCGG	Gpr18	512	61	183	197	208	349	95	696	760	474
ACCTACCGCCCTTTGACATG	Nanos2	908	262	331	213	320	381	430	928	828	1046
GTGGTCTCTTCGGAGCATTG	Hmgb2	647	67	161	202	1	50	84	442	322	451
GGCATCCCGACATATGGGGT	Eln	445	108	11	145	111	149	375	326	288	194
ATATAGGCCGGAATGTGTAT	Ik	590	41	190	1	137	26	2	145	203	224
AGGCGCAGCCGAGAGCACGA	Btbd6	795	316	220	352	378	64	384	756	747	854
AGAGGGTTGAAAAGAACTCG	Cyr61	409	21	53	125	154	214	143	584	579	445
ACATCTGCCAGAAGTAACAA	Gm382	582	317	124	87	226	236	0	667	600	699
CCCCGGTGTCTAAGAGAGAA	Tcte3	400	220	172	179	193	175	70	350	363	300
CAGGCGTACACACAGTTTGG	Psma4	487	95	0	38	0	70	0	146	236	129
ACCACTGACCGATTTAAGCC	Bet1l	865	413	324	164	292	363	340	1027	815	800
CCAACTTAATGGACTCCCGG	Lyn	511	121	59	498	279	71	102	694	591	628
GGAGATAAAGTCTTATCACC	Misp	502	28	76	138	166	239	71	429	260	389
GGTATCACCAGAAAGTGTGT	Hint1	343	47	29	101	142	73	67	443	231	209
CCAGGACCGGAACTACACAG	2310061I04Rik	391	120	229	175	108	145	83	391	340	343
AAAACAGTCTTGCTACACGA	Lmntd2	863	352	201	450	538	253	581	716	785	866
TTCTAGCTTCACACCACAGA	Timp4	722	322	188	192	143	259	199	978	782	935
AGGTGAACATCAGTGACGCA	Fcrl5	812	587	290	265	136	228	456	1051	767	1012
ACTTGGGTACTTCATTTGGT	Vmn1r169	621	260	423	166	219	32	79	587	699	844
GATGTCTGAGATATACATCG	Tcaf3	446	116	414	88	163	250	51	417	447	585
GCGCGGCAGACAGGGCTCGA	Gas1	681	175	62	73	83	327	300	839	673	684
GACACTCACAGCGTTCCCAT	Ptma	705	108	130	331	86	143	171	682	496	518
TAAGGGTGACTTGTCATAGT	Frmd4a	573	216	103	149	311	289	423	798	319	561
CTTTAAAGAGGGGCCATATG	Pgrmc1	381	72	115	5	248	19	108	629	540	483
CAGTGCTGACATCGATCAAG	Zfp148	257	44	89	73	31	168	25	419	301	306
TGAGCGATTGAGAAAGAATG	Mrpl45	443	76	179	182	56	48	141	455	340	313
GCCCTATGAGGACAGTACGT	Chd8	833	101	255	52	96	7	55	535	386	528
TGATGCCACCAATACCACTC	Pfkfb2	541	301	149	540	75	61	279	837	677	623
GGACTGATGTCTATGGAACC	Sbp	476	131	60	159	245	156	360	518	491	617
TCTTCATTGAAGGGTATCGG	Col11a1	345	138	186	205	248	50	116	396	368	457
CAAGGCTATCTTCACCAACT	Asun	365	41	64	34	177	252	265	423	397	295
CTAACCGGGACCATCACACG	Tmem169	423	43	138	103	247	471	450	548	482	445
CGTTGGTCAACTCTTCACCG	Lacc1	576	132	29	417	114	371	95	647	622	546
CCTTATACACGCGCGCATCG	Cyp26a1	561	66	124	118	367	248	167	521	585	323
CAGGTTCAGCAGGTAGACAT	Cxcr2	642	112	218	227	96	214	114	772	725	735
ATTGAGATGATGTCCGCGAA	Creg1	483	208	61	168	319	123	110	468	492	709
GGCGCTCACTGCATACGTGA	Wnt5b	564	273	207	141	140	119	270	827	548	697
AAGGTGGTGAGCATCGAGCA	Hsf4	610	212	278	301	290	189	442	649	465	752
GTCACACGTGGTGACCCCGA	Neurl1a	444	160	55	141	232	216	231	686	539	650
GCCACTTCCATCAAACACGC	Sema5a	496	195	225	130	163	150	199	679	288	378
GCTCCTTCATCCTCTGTACG	Chchd6	763	170	314	499	561	404	213	930	1012	989
GGCAAGGGGCGTGAATCCGT	Asb14	481	230	157	96	318	319	55	614	652	618
GCGAAAAAGAAACAGTTTGG	Gm14345	443	30	87	64	95	24	61	145	333	72
CTTGAATTCCGTGCTTGGAA	Aimp2	525	90	196	110	327	147	251	699	466	509
ATCTTGCGTACCCCAAGTGG	Dhx30	920	76	319	127	324	270	57	803	547	835
TGTTACTGTCAAGACAAGCC	Olfr1199	484	210	160	115	338	136	130	606	436	673
CATATCCTGCAGAACCCCCG	Sema4f	317	205	108	155	109	150	59	489	345	471
TGTGTTCTGATTCACTAACC	Bmp2	558	42	119	70	170	199	242	693	629	614
AGAAAAAGGAACGAGGACAT	Pnrc2	610	202	111	106	198	134	257	772	411	736
TATTATAGGTACCTTCTCCG	Stxbp2	700	250	183	105	58	192	223	787	629	476
GAAGTCAATGAGTCCTTGGA	Atg12	588	413	255	217	204	315	73	747	613	833
CCAAGCCCACGGCCATACTG	AI182371	665	136	154	333	227	342	234	838	825	799
TGCTAGCAGCCAGTTCCCAA	Tex16	343	19	74	165	0	156	192	469	421	421
TCTTTAGCTCCCATCTACGT	Slc22a1	796	190	295	283	391	512	326	644	807	850
CGAAAACGAGCGCAGCACTA	Ndufc1	333	50	112	124	150	177	481	489	345	388
CCTTCGAGGCGCTGTCTCAG	Fam76a	410	41	105	50	138	133	54	371	269	366
GTGTGTGGAATGTGAGCGAG	Zfp330	824	596	223	350	551	338	210	1045	677	854
GGCCACACTCAAGCTAAACA	Tmem54	510	196	143	152	271	279	226	860	491	657
TGCTACAGGAGAGCTCAAGA	Olfr875	413	228	147	162	134	73	144	667	547	486
GAGGGGTCGTTCAGGCACGC	Ephx4	510	215	59	196	218	252	231	524	574	271
TTCACACAGTACATGGCCCC	Il20rb	824	496	209	373	411	207	217	1023	868	710
CTGCTGGAAAAAATTCCCCT	Mettl11b	610	301	159	173	486	372	82	948	759	615
CATCGGCTATCCCATGTCTG	Rrh	682	182	163	254	92	524	267	1050	971	946
TCTCTGATGAATTCTCAGAC	Zfp534	0	0	0	0	0	0	0	0	0	0
CAGCACCCCCTAACACCCCG	Nmb	921	588	261	307	255	424	211	1126	1153	1303
AGGATGCAAAGACAGTGCTG	Ubl4b	602	200	225	321	110	205	83	853	564	703
AGCCGTGGCCCACTTTACTG	Cblc	791	165	168	44	219	178	315	1097	601	702
GCGTGAGCGGCTTAAGAAAA	2-Sep	412	142	118	195	146	138	0	586	357	319
GCGCCTGGACGACTTCGAGG	Fadd	651	153	357	105	174	471	341	883	746	773
CCCTCATACTCATAGCCACG	Apba2	642	135	81	301	267	373	435	1078	602	582
TGAATGAAACATTCTCCGGG	Chrm3	346	233	127	350	148	217	88	407	462	512
GCACGGGGAGGGTCTCCCCG	Pex6	563	171	202	449	203	404	302	1132	631	783
CACTATCAGGAGCATCCCTG	Klk4	559	304	244	261	140	139	213	563	533	561
CCGCTTGGGCGCTATTAATT	NA	566	140	314	239	358	128	111	777	743	608
GCACAATCGTAACAACAGAG	Vmn2r27	503	282	83	245	158	278	132	695	578	596
CGCAACCCCGTCTTTCCCCG	Stbd1	491	223	83	107	170	254	132	517	500	443
TGCACGGCAGAATCATCATG	Slc38a10	419	176	76	131	108	247	585	621	245	594
TTCATTACGGAACATCTCGT	Acacb	694	154	324	186	339	257	390	782	654	832
GCTGGATACACAGCTCACTG	Gm2696	504	119	113	85	166	146	112	388	323	312
CCTGCTTAGGAGCGACAGCT	Plpp6	423	236	116	116	69	297	160	781	684	533
AGATTTGATTCGAACTATCC	Fam96a	698	341	332	333	77	175	445	1055	473	596
TAGAGACTTCCAAGAGTACG	Dync1li1	427	230	19	165	186	255	233	500	636	408
[truncated: 77,634 more rows]
